# Supplementary material for: Soil organic carbon dynamics matching ecological equilibrium theory
Source: Ecol Evol. 2018 Oct 18;8(22):11169–78. doi: 10.1002/ece3.4586 (PMC6262907; doi:10.1002/ece3.4586)
Supplement: Supplementary file 2 [file ECE3-8-11169-s002.xlsx]

## Sheet: Data
Year	Treat	C	Ref	units
1959	RR	5.3	Buysseetal2013	KgCm-2
1961	RR	4.8	Buysseetal2013	KgCm-2
1962	RR	5.8	Buysseetal2013	KgCm-2
1963	RR	5	Buysseetal2013	KgCm-2
1964	RR	4.8	Buysseetal2013	KgCm-2
1965	RR	5	Buysseetal2013	KgCm-2
1966	RR	5	Buysseetal2013	KgCm-2
1967	RR	5	Buysseetal2013	KgCm-2
1968	RR	5	Buysseetal2013	KgCm-2
1969	RR	5	Buysseetal2013	KgCm-2
1970	RR	5	Buysseetal2013	KgCm-2
1971	RR	5.5	Buysseetal2013	KgCm-2
1972	RR	5.5	Buysseetal2013	KgCm-2
1973	RR	6	Buysseetal2013	KgCm-2
1974	RR	5.8	Buysseetal2013	KgCm-2
1975	RR	5.5	Buysseetal2013	KgCm-2
1976	RR	5	Buysseetal2013	KgCm-2
1977	RR	5.3	Buysseetal2013	KgCm-2
1978	RR	5.5	Buysseetal2013	KgCm-2
1979	RR	5.8	Buysseetal2013	KgCm-2
1980	RR	5.5	Buysseetal2013	KgCm-2
1981	RR	5.8	Buysseetal2013	KgCm-2
1982	RR	5.5	Buysseetal2013	KgCm-2
1983	RR	5.5	Buysseetal2013	KgCm-2
1984	RR	5.5	Buysseetal2013	KgCm-2
1985	RR	5	Buysseetal2013	KgCm-2
1986	RR	5	Buysseetal2013	KgCm-2
1987	RR	5.3	Buysseetal2013	KgCm-2
1988	RR	5.3	Buysseetal2013	KgCm-2
1989	RR	5.5	Buysseetal2013	KgCm-2
1990	RR	5.3	Buysseetal2013	KgCm-2
1991	RR	5.5	Buysseetal2013	KgCm-2
1992	RR	5.5	Buysseetal2013	KgCm-2
1993	RR	5.3	Buysseetal2013	KgCm-2
1994	RR	5.3	Buysseetal2013	KgCm-2
1995	RR	5.8	Buysseetal2013	KgCm-2
1996	RR	6	Buysseetal2013	KgCm-2
1997	RR	6	Buysseetal2013	KgCm-2
2002	RR	5.3	Buysseetal2013	KgCm-2
2008	RR	5.8	Buysseetal2013	KgCm-2
2010	RR	5.3	Buysseetal2013	KgCm-2
1959	RE	5	Buysseetal2013	KgCm-2
1961	RE	3.8	Buysseetal2013	KgCm-2
1962	RE	5.3	Buysseetal2013	KgCm-2
1963	RE	4.8	Buysseetal2013	KgCm-2
1964	RE	4.3	Buysseetal2013	KgCm-2
1965	RE	4.8	Buysseetal2013	KgCm-2
1966	RE	4.5	Buysseetal2013	KgCm-2
1967	RE	4.5	Buysseetal2013	KgCm-2
1968	RE	4.3	Buysseetal2013	KgCm-2
1969	RE	4.3	Buysseetal2013	KgCm-2
1970	RE	4.5	Buysseetal2013	KgCm-2
1971	RE	4.8	Buysseetal2013	KgCm-2
1972	RE	5	Buysseetal2013	KgCm-2
1973	RE	5.5	Buysseetal2013	KgCm-2
1974	RE	4.8	Buysseetal2013	KgCm-2
1975	RE	4.5	Buysseetal2013	KgCm-2
1976	RE	4	Buysseetal2013	KgCm-2
1977	RE	4	Buysseetal2013	KgCm-2
1978	RE	4.5	Buysseetal2013	KgCm-2
1979	RE	4.5	Buysseetal2013	KgCm-2
1980	RE	4.5	Buysseetal2013	KgCm-2
1981	RE	4.5	Buysseetal2013	KgCm-2
1982	RE	4.5	Buysseetal2013	KgCm-2
1983	RE	4.5	Buysseetal2013	KgCm-2
1984	RE	4.5	Buysseetal2013	KgCm-2
1985	RE	4.5	Buysseetal2013	KgCm-2
1986	RE	4.3	Buysseetal2013	KgCm-2
1987	RE	4.5	Buysseetal2013	KgCm-2
1988	RE	4.5	Buysseetal2013	KgCm-2
1989	RE	4.8	Buysseetal2013	KgCm-2
1990	RE	4.8	Buysseetal2013	KgCm-2
1991	RE	4.5	Buysseetal2013	KgCm-2
1992	RE	4.8	Buysseetal2013	KgCm-2
1993	RE	4.8	Buysseetal2013	KgCm-2
1994	RE	4.5	Buysseetal2013	KgCm-2
1995	RE	5	Buysseetal2013	KgCm-2
1996	RE	5	Buysseetal2013	KgCm-2
1997	RE	5	Buysseetal2013	KgCm-2
2002	RE	4.8	Buysseetal2013	KgCm-2
2008	RE	5.3	Buysseetal2013	KgCm-2
2010	RE	4.5	Buysseetal2013	KgCm-2
1959	FMY	5.5	Buysseetal2013	KgCm-2
1961	FMY	4.5	Buysseetal2013	KgCm-2
1962	FMY	5	Buysseetal2013	KgCm-2
1963	FMY	5	Buysseetal2013	KgCm-2
1964	FMY	5	Buysseetal2013	KgCm-2
1965	FMY	5.3	Buysseetal2013	KgCm-2
1966	FMY	5.5	Buysseetal2013	KgCm-2
1967	FMY	5.3	Buysseetal2013	KgCm-2
1968	FMY	5.3	Buysseetal2013	KgCm-2
1969	FMY	5.3	Buysseetal2013	KgCm-2
1970	FMY	5.3	Buysseetal2013	KgCm-2
1971	FMY	6	Buysseetal2013	KgCm-2
1972	FMY	6	Buysseetal2013	KgCm-2
1973	FMY	6.8	Buysseetal2013	KgCm-2
1974	FMY	6	Buysseetal2013	KgCm-2
1975	FMY	6	Buysseetal2013	KgCm-2
1976	FMY	6	Buysseetal2013	KgCm-2
1977	FMY	5.5	Buysseetal2013	KgCm-2
1978	FMY	5.5	Buysseetal2013	KgCm-2
1979	FMY	6	Buysseetal2013	KgCm-2
1980	FMY	6.3	Buysseetal2013	KgCm-2
1981	FMY	5.8	Buysseetal2013	KgCm-2
1982	FMY	6	Buysseetal2013	KgCm-2
1983	FMY	5.5	Buysseetal2013	KgCm-2
1984	FMY	6	Buysseetal2013	KgCm-2
1985	FMY	5.8	Buysseetal2013	KgCm-2
1986	FMY	5.8	Buysseetal2013	KgCm-2
1987	FMY	6	Buysseetal2013	KgCm-2
1988	FMY	5.8	Buysseetal2013	KgCm-2
1989	FMY	5.8	Buysseetal2013	KgCm-2
1990	FMY	6	Buysseetal2013	KgCm-2
1991	FMY	6	Buysseetal2013	KgCm-2
1992	FMY	6	Buysseetal2013	KgCm-2
1993	FMY	5.8	Buysseetal2013	KgCm-2
1994	FMY	5.8	Buysseetal2013	KgCm-2
1995	FMY	6.8	Buysseetal2013	KgCm-2
1996	FMY	6.5	Buysseetal2013	KgCm-2
1997	FMY	6	Buysseetal2013	KgCm-2
2002	FMY	6	Buysseetal2013	KgCm-2
2008	FMY	6.5	Buysseetal2013	KgCm-2
2010	FMY	6	Buysseetal2013	KgCm-2
1967	Wlent	31	Campbelletal2001	MgCHa
1976	Wlent	38	Campbelletal2001	MgCHa
1981	Wlent	35	Campbelletal2001	MgCHa
1984	Wlent	36	Campbelletal2001	MgCHa
1990	Wlent	36	Campbelletal2001	MgCHa
1993	Wlent	37	Campbelletal2001	MgCHa
1996	Wlent	39	Campbelletal2001	MgCHa
1999	Wlent	39	Campbelletal2001	MgCHa
1967	FW	31	Campbelletal2001	MgCHa
1976	FW	31	Campbelletal2001	MgCHa
1981	FW	33	Campbelletal2001	MgCHa
1984	FW	30	Campbelletal2001	MgCHa
1990	FW	30	Campbelletal2001	MgCHa
1993	FW	31	Campbelletal2001	MgCHa
1996	FW	34	Campbelletal2001	MgCHa
1999	FW	34	Campbelletal2001	MgCHa
1967	FWW	31	Campbelletal2001	MgCHa
1976	FWW	33	Campbelletal2001	MgCHa
1981	FWW	29	Campbelletal2001	MgCHa
1984	FWW	30	Campbelletal2001	MgCHa
1990	FWW	33	Campbelletal2001	MgCHa
1993	FWW	33	Campbelletal2001	MgCHa
1996	FWW	35	Campbelletal2001	MgCHa
1999	FWW	36	Campbelletal2001	MgCHa
1967	FWWWW	31	Campbelletal2001	MgCHa
1976	FWWWW	36	Campbelletal2001	MgCHa
1981	FWWWW	35	Campbelletal2001	MgCHa
1984	FWWWW	35	Campbelletal2001	MgCHa
1990	FWWWW	33	Campbelletal2001	MgCHa
1993	FWWWW	34	Campbelletal2001	MgCHa
1996	FWWWW	37	Campbelletal2001	MgCHa
1999	FWWWW	38	Campbelletal2001	MgCHa
0	NoTillNoNNoStover	56	Clappetal2000	MgCHa
2	NoTillNoNNoStover	60	Clappetal2000	MgCHa
4	NoTillNoNNoStover	60	Clappetal2000	MgCHa
6	NoTillNoNNoStover	57	Clappetal2000	MgCHa
9	NoTillNoNNoStover	55	Clappetal2000	MgCHa
11	NoTillNoNNoStover	55	Clappetal2000	MgCHa
13	NoTillNoNNoStover	55	Clappetal2000	MgCHa
0	NoTillNoNYesStover	53	Clappetal2000	MgCHa
2	NoTillNoNYesStover	52	Clappetal2000	MgCHa
4	NoTillNoNYesStover	51	Clappetal2000	MgCHa
6	NoTillNoNYesStover	52	Clappetal2000	MgCHa
9	NoTillNoNYesStover	42	Clappetal2000	MgCHa
11	NoTillNoNYesStover	43	Clappetal2000	MgCHa
13	NoTillNoNYesStover	50	Clappetal2000	MgCHa
0	NoTillYesNNoStover	56	Clappetal2000	MgCHa
2	NoTillYesNNoStover	58	Clappetal2000	MgCHa
4	NoTillYesNNoStover	58	Clappetal2000	MgCHa
6	NoTillYesNNoStover	53	Clappetal2000	MgCHa
9	NoTillYesNNoStover	54	Clappetal2000	MgCHa
11	NoTillYesNNoStover	53	Clappetal2000	MgCHa
13	NoTillYesNNoStover	53	Clappetal2000	MgCHa
0	NoTillYesNYesStover	53	Clappetal2000	MgCHa
2	NoTillYesNYesStover	54	Clappetal2000	MgCHa
4	NoTillYesNYesStover	55	Clappetal2000	MgCHa
6	NoTillYesNYesStover	55	Clappetal2000	MgCHa
9	NoTillYesNYesStover	53	Clappetal2000	MgCHa
11	NoTillYesNYesStover	55	Clappetal2000	MgCHa
13	NoTillYesNYesStover	65	Clappetal2000	MgCHa
0	MoldboardNoNNoStover	55	Clappetal2000	MgCHa
2	MoldboardNoNNoStover	57	Clappetal2000	MgCHa
4	MoldboardNoNNoStover	57	Clappetal2000	MgCHa
6	MoldboardNoNNoStover	50	Clappetal2000	MgCHa
9	MoldboardNoNNoStover	48	Clappetal2000	MgCHa
11	MoldboardNoNNoStover	48	Clappetal2000	MgCHa
13	MoldboardNoNNoStover	48	Clappetal2000	MgCHa
0	MoldboardNoNYesStover	58	Clappetal2000	MgCHa
2	MoldboardNoNYesStover	54	Clappetal2000	MgCHa
4	MoldboardNoNYesStover	54	Clappetal2000	MgCHa
6	MoldboardNoNYesStover	53	Clappetal2000	MgCHa
9	MoldboardNoNYesStover	47	Clappetal2000	MgCHa
11	MoldboardNoNYesStover	51	Clappetal2000	MgCHa
13	MoldboardNoNYesStover	50	Clappetal2000	MgCHa
0	MoldboardYesNNoStover	55	Clappetal2000	MgCHa
2	MoldboardYesNNoStover	58	Clappetal2000	MgCHa
4	MoldboardYesNNoStover	55	Clappetal2000	MgCHa
6	MoldboardYesNNoStover	53	Clappetal2000	MgCHa
9	MoldboardYesNNoStover	47	Clappetal2000	MgCHa
11	MoldboardYesNNoStover	48	Clappetal2000	MgCHa
13	MoldboardYesNNoStover	50	Clappetal2000	MgCHa
0	MoldboardYesNYesStover	58	Clappetal2000	MgCHa
2	MoldboardYesNYesStover	58	Clappetal2000	MgCHa
4	MoldboardYesNYesStover	57	Clappetal2000	MgCHa
6	MoldboardYesNYesStover	53	Clappetal2000	MgCHa
9	MoldboardYesNYesStover	54	Clappetal2000	MgCHa
11	MoldboardYesNYesStover	54	Clappetal2000	MgCHa
13	MoldboardYesNYesStover	51	Clappetal2000	MgCHa
0	ChiselNoNNoStover	54	Clappetal2000	MgCHa
6	ChiselNoNNoStover	53	Clappetal2000	MgCHa
9	ChiselNoNNoStover	50	Clappetal2000	MgCHa
13	ChiselNoNNoStover	47	Clappetal2000	MgCHa
0	ChiselNoNYesStover	54	Clappetal2000	MgCHa
6	ChiselNoNYesStover	53	Clappetal2000	MgCHa
9	ChiselNoNYesStover	48	Clappetal2000	MgCHa
13	ChiselNoNYesStover	48	Clappetal2000	MgCHa
0	ChiselYesNNoStover	54	Clappetal2000	MgCHa
6	ChiselYesNNoStover	54	Clappetal2000	MgCHa
9	ChiselYesNNoStover	50	Clappetal2000	MgCHa
13	ChiselYesNNoStover	46	Clappetal2000	MgCHa
0	ChiselYesNYesStover	56	Clappetal2000	MgCHa
6	ChiselYesNYesStover	61	Clappetal2000	MgCHa
9	ChiselYesNYesStover	60	Clappetal2000	MgCHa
13	ChiselYesNYesStover	57	Clappetal2000	MgCHa
1978	NoFert	16	Fliessbachetal2007	mgCgsoil
1981	NoFert	14.5	Fliessbachetal2007	mgCgsoil
1983	NoFert	13.5	Fliessbachetal2007	mgCgsoil
1984	NoFert	13.5	Fliessbachetal2007	mgCgsoil
1985	NoFert	13.5	Fliessbachetal2007	mgCgsoil
1989	NoFert	13	Fliessbachetal2007	mgCgsoil
1991	NoFert	13.5	Fliessbachetal2007	mgCgsoil
1992	NoFert	13.5	Fliessbachetal2007	mgCgsoil
1996	NoFert	13	Fliessbachetal2007	mgCgsoil
1998	NoFert	13	Fliessbachetal2007	mgCgsoil
1978	BIODYN	16	Fliessbachetal2007	mgCgsoil
1981	BIODYN	15	Fliessbachetal2007	mgCgsoil
1983	BIODYN	14	Fliessbachetal2007	mgCgsoil
1984	BIODYN	14.5	Fliessbachetal2007	mgCgsoil
1985	BIODYN	14.5	Fliessbachetal2007	mgCgsoil
1989	BIODYN	14.5	Fliessbachetal2007	mgCgsoil
1991	BIODYN	14.5	Fliessbachetal2007	mgCgsoil
1998	BIODYN	14	Fliessbachetal2007	mgCgsoil
1978	BIOORG	15	Fliessbachetal2007	mgCgsoil
1981	BIOORG	14	Fliessbachetal2007	mgCgsoil
1983	BIOORG	13.5	Fliessbachetal2007	mgCgsoil
1984	BIOORG	14	Fliessbachetal2007	mgCgsoil
1985	BIOORG	13.5	Fliessbachetal2007	mgCgsoil
1989	BIOORG	13	Fliessbachetal2007	mgCgsoil
1991	BIOORG	13.5	Fliessbachetal2007	mgCgsoil
1998	BIOORG	13	Fliessbachetal2007	mgCgsoil
1978	CONFYM	14	Fliessbachetal2007	mgCgsoil
1981	CONFYM	13	Fliessbachetal2007	mgCgsoil
1983	CONFYM	13	Fliessbachetal2007	mgCgsoil
1984	CONFYM	13	Fliessbachetal2007	mgCgsoil
1985	CONFYM	13	Fliessbachetal2007	mgCgsoil
1989	CONFYM	12.5	Fliessbachetal2007	mgCgsoil
1991	CONFYM	13	Fliessbachetal2007	mgCgsoil
1998	CONFYM	13	Fliessbachetal2007	mgCgsoil
1985	ContW	32	Ganetal2012	MgCHa
1990	ContW	32	Ganetal2012	MgCHa
1993	ContW	33	Ganetal2012	MgCHa
1996	ContW	40	Ganetal2012	MgCHa
2003	ContW	39.5	Ganetal2012	MgCHa
2009	ContW	41	Ganetal2012	MgCHa
1985	FWWWWW	32	Ganetal2012	MgCHa
1990	FWWWWW	33	Ganetal2012	MgCHa
1993	FWWWWW	34	Ganetal2012	MgCHa
1996	FWWWWW	37	Ganetal2012	MgCHa
2003	FWWWWW	40	Ganetal2012	MgCHa
1985	FWW	32	Ganetal2012	MgCHa
1990	FWW	31	Ganetal2012	MgCHa
1993	FWW	31.5	Ganetal2012	MgCHa
1996	FWW	33	Ganetal2012	MgCHa
2003	FWW	33	Ganetal2012	MgCHa
2009	FWW	35	Ganetal2012	MgCHa
1985	FW	30	Ganetal2012	MgCHa
1990	FW	30	Ganetal2012	MgCHa
1993	FW	31	Ganetal2012	MgCHa
1996	FW	34	Ganetal2012	MgCHa
2003	FW	35	Ganetal2012	MgCHa
2009	FW	34	Ganetal2012	MgCHa
1979	L/WretainedDirect_drill	20	Heenanetal2004	MgCHa
1981	L/WretainedDirect_drill	20	Heenanetal2004	MgCHa
1982	L/WretainedDirect_drill	16	Heenanetal2004	MgCHa
1983	L/WretainedDirect_drill	21	Heenanetal2004	MgCHa
1985	L/WretainedDirect_drill	19	Heenanetal2004	MgCHa
1986	L/WretainedDirect_drill	16	Heenanetal2004	MgCHa
1988	L/WretainedDirect_drill	16	Heenanetal2004	MgCHa
1990	L/WretainedDirect_drill	19	Heenanetal2004	MgCHa
1991	L/WretainedDirect_drill	18	Heenanetal2004	MgCHa
1992	L/WretainedDirect_drill	19	Heenanetal2004	MgCHa
1993	L/WretainedDirect_drill	18	Heenanetal2004	MgCHa
1994	L/WretainedDirect_drill	17	Heenanetal2004	MgCHa
1995	L/WretainedDirect_drill	19	Heenanetal2004	MgCHa
1996	L/WretainedDirect_drill	16	Heenanetal2004	MgCHa
1997	L/WretainedDirect_drill	21	Heenanetal2004	MgCHa
1998	L/WretainedDirect_drill	18	Heenanetal2004	MgCHa
1999	L/WretainedDirect_drill	18	Heenanetal2004	MgCHa
2000	L/WretainedDirect_drill	19	Heenanetal2004	MgCHa
1979	L/WretainedDirectThree_tillage_passes	20	Heenanetal2004	MgCHa
1981	L/WretainedDirectThree_tillage_passes	21	Heenanetal2004	MgCHa
1982	L/WretainedDirectThree_tillage_passes	19	Heenanetal2004	MgCHa
1983	L/WretainedDirectThree_tillage_passes	22	Heenanetal2004	MgCHa
1985	L/WretainedDirectThree_tillage_passes	19	Heenanetal2004	MgCHa
1986	L/WretainedDirectThree_tillage_passes	16	Heenanetal2004	MgCHa
1988	L/WretainedDirectThree_tillage_passes	21	Heenanetal2004	MgCHa
1990	L/WretainedDirectThree_tillage_passes	17	Heenanetal2004	MgCHa
1991	L/WretainedDirectThree_tillage_passes	17	Heenanetal2004	MgCHa
1992	L/WretainedDirectThree_tillage_passes	17	Heenanetal2004	MgCHa
1993	L/WretainedDirectThree_tillage_passes	17	Heenanetal2004	MgCHa
1994	L/WretainedDirectThree_tillage_passes	16	Heenanetal2004	MgCHa
1995	L/WretainedDirectThree_tillage_passes	17	Heenanetal2004	MgCHa
1996	L/WretainedDirectThree_tillage_passes	15	Heenanetal2004	MgCHa
1997	L/WretainedDirectThree_tillage_passes	17	Heenanetal2004	MgCHa
1998	L/WretainedDirectThree_tillage_passes	16	Heenanetal2004	MgCHa
1999	L/WretainedDirectThree_tillage_passes	16	Heenanetal2004	MgCHa
2000	L/WretainedDirectThree_tillage_passes	17	Heenanetal2004	MgCHa
1979	L/WBurntDirect_drill	20	Heenanetal2004	MgCHa
1981	L/WBurntDirect_drill	17	Heenanetal2004	MgCHa
1982	L/WBurntDirect_drill	16	Heenanetal2004	MgCHa
1983	L/WBurntDirect_drill	17	Heenanetal2004	MgCHa
1985	L/WBurntDirect_drill	18	Heenanetal2004	MgCHa
1986	L/WBurntDirect_drill	20	Heenanetal2004	MgCHa
1988	L/WBurntDirect_drill	18	Heenanetal2004	MgCHa
1990	L/WBurntDirect_drill	20	Heenanetal2004	MgCHa
1991	L/WBurntDirect_drill	17	Heenanetal2004	MgCHa
1992	L/WBurntDirect_drill	18	Heenanetal2004	MgCHa
1993	L/WBurntDirect_drill	17	Heenanetal2004	MgCHa
1994	L/WBurntDirect_drill	17	Heenanetal2004	MgCHa
1995	L/WBurntDirect_drill	17	Heenanetal2004	MgCHa
1996	L/WBurntDirect_drill	16	Heenanetal2004	MgCHa
1997	L/WBurntDirect_drill	18	Heenanetal2004	MgCHa
1998	L/WBurntDirect_drill	18	Heenanetal2004	MgCHa
1999	L/WBurntDirect_drill	17	Heenanetal2004	MgCHa
2000	L/WBurntDirect_drill	20	Heenanetal2004	MgCHa
1979	L/WBurntThree_tillage_passes	21	Heenanetal2004	MgCHa
1981	L/WBurntThree_tillage_passes	21	Heenanetal2004	MgCHa
1982	L/WBurntThree_tillage_passes	20	Heenanetal2004	MgCHa
1983	L/WBurntThree_tillage_passes	21	Heenanetal2004	MgCHa
1985	L/WBurntThree_tillage_passes	21	Heenanetal2004	MgCHa
1986	L/WBurntThree_tillage_passes	15	Heenanetal2004	MgCHa
1988	L/WBurntThree_tillage_passes	16	Heenanetal2004	MgCHa
1990	L/WBurntThree_tillage_passes	18	Heenanetal2004	MgCHa
1991	L/WBurntThree_tillage_passes	17	Heenanetal2004	MgCHa
1992	L/WBurntThree_tillage_passes	16	Heenanetal2004	MgCHa
1993	L/WBurntThree_tillage_passes	17	Heenanetal2004	MgCHa
1994	L/WBurntThree_tillage_passes	16	Heenanetal2004	MgCHa
1995	L/WBurntThree_tillage_passes	17	Heenanetal2004	MgCHa
1996	L/WBurntThree_tillage_passes	14	Heenanetal2004	MgCHa
1997	L/WBurntThree_tillage_passes	17	Heenanetal2004	MgCHa
1998	L/WBurntThree_tillage_passes	14	Heenanetal2004	MgCHa
1999	L/WBurntThree_tillage_passes	16	Heenanetal2004	MgCHa
2000	L/WBurntThree_tillage_passes	15	Heenanetal2004	MgCHa
1979	W/WBurntThree_tillage_passes	21	Heenanetal2004	MgCHa
1981	W/WBurntThree_tillage_passes	20	Heenanetal2004	MgCHa
1982	W/WBurntThree_tillage_passes	21	Heenanetal2004	MgCHa
1983	W/WBurntThree_tillage_passes	21	Heenanetal2004	MgCHa
1985	W/WBurntThree_tillage_passes	21	Heenanetal2004	MgCHa
1986	W/WBurntThree_tillage_passes	16	Heenanetal2004	MgCHa
1988	W/WBurntThree_tillage_passes	18	Heenanetal2004	MgCHa
1990	W/WBurntThree_tillage_passes	17	Heenanetal2004	MgCHa
1991	W/WBurntThree_tillage_passes	15	Heenanetal2004	MgCHa
1992	W/WBurntThree_tillage_passes	16	Heenanetal2004	MgCHa
1993	W/WBurntThree_tillage_passes	15	Heenanetal2004	MgCHa
1994	W/WBurntThree_tillage_passes	15	Heenanetal2004	MgCHa
1995	W/WBurntThree_tillage_passes	16	Heenanetal2004	MgCHa
1996	W/WBurntThree_tillage_passes	13	Heenanetal2004	MgCHa
1997	W/WBurntThree_tillage_passes	16	Heenanetal2004	MgCHa
1998	W/WBurntThree_tillage_passes	14	Heenanetal2004	MgCHa
1999	W/WBurntThree_tillage_passes	15	Heenanetal2004	MgCHa
2000	W/WBurntThree_tillage_passes	16	Heenanetal2004	MgCHa
1979	W/W(+N)BurntThree_tillage_passes	20	Heenanetal2004	MgCHa
1981	W/W(+N)BurntThree_tillage_passes	20	Heenanetal2004	MgCHa
1982	W/W(+N)BurntThree_tillage_passes	20	Heenanetal2004	MgCHa
1983	W/W(+N)BurntThree_tillage_passes	20	Heenanetal2004	MgCHa
1985	W/W(+N)BurntThree_tillage_passes	20	Heenanetal2004	MgCHa
1986	W/W(+N)BurntThree_tillage_passes	16	Heenanetal2004	MgCHa
1988	W/W(+N)BurntThree_tillage_passes	18	Heenanetal2004	MgCHa
1990	W/W(+N)BurntThree_tillage_passes	17	Heenanetal2004	MgCHa
1991	W/W(+N)BurntThree_tillage_passes	16	Heenanetal2004	MgCHa
1992	W/W(+N)BurntThree_tillage_passes	18	Heenanetal2004	MgCHa
1993	W/W(+N)BurntThree_tillage_passes	15	Heenanetal2004	MgCHa
1994	W/W(+N)BurntThree_tillage_passes	15	Heenanetal2004	MgCHa
1995	W/W(+N)BurntThree_tillage_passes	17	Heenanetal2004	MgCHa
1996	W/W(+N)BurntThree_tillage_passes	14	Heenanetal2004	MgCHa
1997	W/W(+N)BurntThree_tillage_passes	17	Heenanetal2004	MgCHa
1998	W/W(+N)BurntThree_tillage_passes	14	Heenanetal2004	MgCHa
1999	W/W(+N)BurntThree_tillage_passes	15	Heenanetal2004	MgCHa
2000	W/W(+N)BurntThree_tillage_passes	16	Heenanetal2004	MgCHa
1979	S(grazed)/WRetainedThree_tillage_passes	20	Heenanetal2004	MgCHa
1981	S(grazed)/WRetainedThree_tillage_passes	17	Heenanetal2004	MgCHa
1982	S(grazed)/WRetainedThree_tillage_passes	18	Heenanetal2004	MgCHa
1985	S(grazed)/WRetainedThree_tillage_passes	20	Heenanetal2004	MgCHa
1988	S(grazed)/WRetainedThree_tillage_passes	22	Heenanetal2004	MgCHa
1990	S(grazed)/WRetainedThree_tillage_passes	23	Heenanetal2004	MgCHa
1991	S(grazed)/WRetainedThree_tillage_passes	18	Heenanetal2004	MgCHa
1992	S(grazed)/WRetainedThree_tillage_passes	24	Heenanetal2004	MgCHa
1993	S(grazed)/WRetainedThree_tillage_passes	17	Heenanetal2004	MgCHa
1994	S(grazed)/WRetainedThree_tillage_passes	18	Heenanetal2004	MgCHa
1995	S(grazed)/WRetainedThree_tillage_passes	20	Heenanetal2004	MgCHa
1996	S(grazed)/WRetainedThree_tillage_passes	18	Heenanetal2004	MgCHa
1997	S(grazed)/WRetainedThree_tillage_passes	18	Heenanetal2004	MgCHa
1998	S(grazed)/WRetainedThree_tillage_passes	18	Heenanetal2004	MgCHa
1999	S(grazed)/WRetainedThree_tillage_passes	18	Heenanetal2004	MgCHa
2000	S(grazed)/WRetainedThree_tillage_passes	20	Heenanetal2004	MgCHa
1979	S(mulched)/WRetainedDirect_drill	20	Heenanetal2004	MgCHa
1981	S(mulched)/WRetainedDirect_drill	17	Heenanetal2004	MgCHa
1982	S(mulched)/WRetainedDirect_drill	17	Heenanetal2004	MgCHa
1983	S(mulched)/WRetainedDirect_drill	20	Heenanetal2004	MgCHa
1985	S(mulched)/WRetainedDirect_drill	20	Heenanetal2004	MgCHa
1986	S(mulched)/WRetainedDirect_drill	20	Heenanetal2004	MgCHa
1988	S(mulched)/WRetainedDirect_drill	20	Heenanetal2004	MgCHa
1990	S(mulched)/WRetainedDirect_drill	25	Heenanetal2004	MgCHa
1991	S(mulched)/WRetainedDirect_drill	20	Heenanetal2004	MgCHa
1992	S(mulched)/WRetainedDirect_drill	20	Heenanetal2004	MgCHa
1993	S(mulched)/WRetainedDirect_drill	16	Heenanetal2004	MgCHa
1994	S(mulched)/WRetainedDirect_drill	16	Heenanetal2004	MgCHa
1995	S(mulched)/WRetainedDirect_drill	21	Heenanetal2004	MgCHa
1996	S(mulched)/WRetainedDirect_drill	17	Heenanetal2004	MgCHa
1997	S(mulched)/WRetainedDirect_drill	22	Heenanetal2004	MgCHa
1998	S(mulched)/WRetainedDirect_drill	22	Heenanetal2004	MgCHa
1999	S(mulched)/WRetainedDirect_drill	25	Heenanetal2004	MgCHa
2000	S(mulched)/WRetainedDirect_drill	20	Heenanetal2004	MgCHa
1979	S(mulched)/WRetainedThree_tillage_passes	18	Heenanetal2004	MgCHa
1981	S(mulched)/WRetainedThree_tillage_passes	16	Heenanetal2004	MgCHa
1982	S(mulched)/WRetainedThree_tillage_passes	15	Heenanetal2004	MgCHa
1983	S(mulched)/WRetainedThree_tillage_passes	16	Heenanetal2004	MgCHa
1985	S(mulched)/WRetainedThree_tillage_passes	20	Heenanetal2004	MgCHa
1986	S(mulched)/WRetainedThree_tillage_passes	20	Heenanetal2004	MgCHa
1988	S(mulched)/WRetainedThree_tillage_passes	21	Heenanetal2004	MgCHa
1990	S(mulched)/WRetainedThree_tillage_passes	22	Heenanetal2004	MgCHa
1991	S(mulched)/WRetainedThree_tillage_passes	17	Heenanetal2004	MgCHa
1992	S(mulched)/WRetainedThree_tillage_passes	18	Heenanetal2004	MgCHa
1993	S(mulched)/WRetainedThree_tillage_passes	16	Heenanetal2004	MgCHa
1994	S(mulched)/WRetainedThree_tillage_passes	20	Heenanetal2004	MgCHa
1995	S(mulched)/WRetainedThree_tillage_passes	18	Heenanetal2004	MgCHa
1996	S(mulched)/WRetainedThree_tillage_passes	18	Heenanetal2004	MgCHa
1997	S(mulched)/WRetainedThree_tillage_passes	20	Heenanetal2004	MgCHa
1998	S(mulched)/WRetainedThree_tillage_passes	17	Heenanetal2004	MgCHa
1999	S(mulched)/WRetainedThree_tillage_passes	17	Heenanetal2004	MgCHa
2000	S(mulched)/WRetainedThree_tillage_passes	22	Heenanetal2004	MgCHa
0	succession	6	Hendricsetal1998	gCkgsoil
3	succession	8	Hendricsetal1998	gCkgsoil
5	succession	10	Hendricsetal1998	gCkgsoil
10	succession	14	Hendricsetal1998	gCkgsoil
40	succession	23	Hendricsetal1998	gCkgsoil
75	succession	23	Hendricsetal1998	gCkgsoil
0	cut	23	Hendricsetal1998	gCkgsoil
3	cut	19	Hendricsetal1998	gCkgsoil
5	cut	16	Hendricsetal1998	gCkgsoil
30	cut	8	Hendricsetal1998	gCkgsoil
75	cut	8	Hendricsetal1998	gCkgsoil
1985	CT	34	Hernanzetal2009	MgHa
1991	CT	36	Hernanzetal2009	MgHa
1996	CT	45	Hernanzetal2009	MgHa
1998	CT	40	Hernanzetal2009	MgHa
2000	CT	39	Hernanzetal2009	MgHa
2002	CT	40	Hernanzetal2009	MgHa
2003	CT	38	Hernanzetal2009	MgHa
2004	CT	39	Hernanzetal2009	MgHa
2005	CT	38	Hernanzetal2009	MgHa
1985	MT	34	Hernanzetal2009	MgHa
1991	MT	37	Hernanzetal2009	MgHa
1996	MT	41	Hernanzetal2009	MgHa
1998	MT	40	Hernanzetal2009	MgHa
2000	MT	39	Hernanzetal2009	MgHa
2002	MT	41	Hernanzetal2009	MgHa
2003	MT	39	Hernanzetal2009	MgHa
2004	MT	38	Hernanzetal2009	MgHa
2005	MT	38	Hernanzetal2009	MgHa
1985	NT	34	Hernanzetal2009	MgHa
1991	NT	39	Hernanzetal2009	MgHa
1996	NT	47	Hernanzetal2009	MgHa
1998	NT	49	Hernanzetal2009	MgHa
2000	NT	47	Hernanzetal2009	MgHa
2002	NT	48	Hernanzetal2009	MgHa
2003	NT	47	Hernanzetal2009	MgHa
2004	NT	46	Hernanzetal2009	MgHa
2005	NT	46	Hernanzetal2009	MgHa
1885	FYM_annually	60	Johnstonetal2009	MgHa
1915	FYM_annually	78	Johnstonetal2009	MgHa
1945	FYM_annually	78	Johnstonetal2009	MgHa
1965	FYM_annually	87	Johnstonetal2009	MgHa
1975	FYM_annually	87	Johnstonetal2009	MgHa
1985	FYM_annually	85	Johnstonetal2009	MgHa
1990	FYM_annually	85	Johnstonetal2009	MgHa
2000	FYM_annually	95	Johnstonetal2009	MgHa
1885	FYM_1852-1871	55	Johnstonetal2009	MgHa
1915	FYM_1852-1871	47	Johnstonetal2009	MgHa
1945	FYM_1852-1871	43	Johnstonetal2009	MgHa
1965	FYM_1852-1871	37	Johnstonetal2009	MgHa
1975	FYM_1852-1871	45	Johnstonetal2009	MgHa
1985	FYM_1852-1871	35	Johnstonetal2009	MgHa
1990	FYM_1852-1871	35	Johnstonetal2009	MgHa
2000	FYM_1852-1871	43	Johnstonetal2009	MgHa
1885	Unmanured	28	Johnstonetal2009	MgHa
1915	Unmanured	28	Johnstonetal2009	MgHa
1945	Unmanured	28	Johnstonetal2009	MgHa
1965	Unmanured	27	Johnstonetal2009	MgHa
1975	Unmanured	30	Johnstonetal2009	MgHa
1985	Unmanured	27	Johnstonetal2009	MgHa
2000	Unmanured	30	Johnstonetal2009	MgHa
1949	HighField_grass	64	Johnstonetal2009	MgHa
1958	HighField_grass	69	Johnstonetal2009	MgHa
1962	HighField_grass	73	Johnstonetal2009	MgHa
1968	HighField_grass	71	Johnstonetal2009	MgHa
1972	HighField_grass	73	Johnstonetal2009	MgHa
1974	HighField_grass	70	Johnstonetal2009	MgHa
1979	HighField_grass	74	Johnstonetal2009	MgHa
1980	HighField_grass	73	Johnstonetal2009	MgHa
1982	HighField_grass	82	Johnstonetal2009	MgHa
1985	HighField_grass	73	Johnstonetal2009	MgHa
2000	HighField_grass	74	Johnstonetal2009	MgHa
1949	Foster_grass	43	Johnstonetal2009	MgHa
1958	Foster_grass	48	Johnstonetal2009	MgHa
1962	Foster_grass	55	Johnstonetal2009	MgHa
1968	Foster_grass	58	Johnstonetal2009	MgHa
1972	Foster_grass	65	Johnstonetal2009	MgHa
1974	Foster_grass	66	Johnstonetal2009	MgHa
1979	Foster_grass	65	Johnstonetal2009	MgHa
1980	Foster_grass	63	Johnstonetal2009	MgHa
1982	Foster_grass	68	Johnstonetal2009	MgHa
1985	Foster_grass	65	Johnstonetal2009	MgHa
2000	Foster_grass	67	Johnstonetal2009	MgHa
1952	HighField_plough	62	Johnstonetal2009	MgHa
1953	HighField_plough	60	Johnstonetal2009	MgHa
1958	HighField_plough	56	Johnstonetal2009	MgHa
1962	HighField_plough	52	Johnstonetal2009	MgHa
1968	HighField_plough	46	Johnstonetal2009	MgHa
1972	HighField_plough	53	Johnstonetal2009	MgHa
1974	HighField_plough	47	Johnstonetal2009	MgHa
1979	HighField_plough	45	Johnstonetal2009	MgHa
1980	HighField_plough	42	Johnstonetal2009	MgHa
1982	HighField_plough	43	Johnstonetal2009	MgHa
1985	HighField_plough	42	Johnstonetal2009	MgHa
2000	HighField_plough	43	Johnstonetal2009	MgHa
1952	Foster_arab_crop	42	Johnstonetal2009	MgHa
1958	Foster_arab_crop	43	Johnstonetal2009	MgHa
1962	Foster_arab_crop	46	Johnstonetal2009	MgHa
1968	Foster_arab_crop	40	Johnstonetal2009	MgHa
1972	Foster_arab_crop	46	Johnstonetal2009	MgHa
1974	Foster_arab_crop	43	Johnstonetal2009	MgHa
1979	Foster_arab_crop	42	Johnstonetal2009	MgHa
1980	Foster_arab_crop	40	Johnstonetal2009	MgHa
1982	Foster_arab_crop	41	Johnstonetal2009	MgHa
1985	Foster_arab_crop	40	Johnstonetal2009	MgHa
2000	Foster_arab_crop	41	Johnstonetal2009	MgHa
1996	Compost	19.8	Kattereretal2012	mgCgsoil
1998	Compost	21.6	Kattereretal2012	mgCgsoil
2000	Compost	21	Kattereretal2012	mgCgsoil
2002	Compost	23.6	Kattereretal2012	mgCgsoil
2004	Compost	23.7	Kattereretal2012	mgCgsoil
2006	Compost	23.6	Kattereretal2012	mgCgsoil
2009	Compost	24.5	Kattereretal2012	mgCgsoil
1996	Sludge_Metals	20.5	Kattereretal2012	mgCgsoil
1998	Sludge_Metals	21.6	Kattereretal2012	mgCgsoil
2000	Sludge_Metals	22	Kattereretal2012	mgCgsoil
2002	Sludge_Metals	23.8	Kattereretal2012	mgCgsoil
2004	Sludge_Metals	23.4	Kattereretal2012	mgCgsoil
2006	Sludge_Metals	23.6	Kattereretal2012	mgCgsoil
2009	Sludge_Metals	23.6	Kattereretal2012	mgCgsoil
1996	FYM	20	Kattereretal2012	mgCgsoil
1998	FYM	21	Kattereretal2012	mgCgsoil
2000	FYM	21.5	Kattereretal2012	mgCgsoil
2002	FYM	21.5	Kattereretal2012	mgCgsoil
2004	FYM	22.5	Kattereretal2012	mgCgsoil
2006	FYM	22.5	Kattereretal2012	mgCgsoil
2009	FYM	23	Kattereretal2012	mgCgsoil
1996	Sludge	19.7	Kattereretal2012	mgCgsoil
1998	Sludge	20	Kattereretal2012	mgCgsoil
2000	Sludge	20.5	Kattereretal2012	mgCgsoil
2002	Sludge	22.5	Kattereretal2012	mgCgsoil
2004	Sludge	22.5	Kattereretal2012	mgCgsoil
2006	Sludge	22.1	Kattereretal2012	mgCgsoil
2009	Sludge	22.2	Kattereretal2012	mgCgsoil
1996	Grass_hay	20	Kattereretal2012	mgCgsoil
1998	Grass_hay	20.2	Kattereretal2012	mgCgsoil
2000	Grass_hay	20.1	Kattereretal2012	mgCgsoil
2002	Grass_hay	20.5	Kattereretal2012	mgCgsoil
2004	Grass_hay	21	Kattereretal2012	mgCgsoil
2006	Grass_hay	20.2	Kattereretal2012	mgCgsoil
2009	Grass_hay	20.9	Kattereretal2012	mgCgsoil
1996	AmmoniumSulshate	20	Kattereretal2012	mgCgsoil
1998	AmmoniumSulshate	19.8	Kattereretal2012	mgCgsoil
2000	AmmoniumSulshate	19.8	Kattereretal2012	mgCgsoil
2002	AmmoniumSulshate	20.2	Kattereretal2012	mgCgsoil
2004	AmmoniumSulshate	21	Kattereretal2012	mgCgsoil
2006	AmmoniumSulshate	20.2	Kattereretal2012	mgCgsoil
2009	AmmoniumSulshate	20.1	Kattereretal2012	mgCgsoil
1996	CalciumNitrate	20	Kattereretal2012	mgCgsoil
1998	CalciumNitrate	19.8	Kattereretal2012	mgCgsoil
2000	CalciumNitrate	19.7	Kattereretal2012	mgCgsoil
2002	CalciumNitrate	20	Kattereretal2012	mgCgsoil
2004	CalciumNitrate	20	Kattereretal2012	mgCgsoil
2006	CalciumNitrate	19.8	Kattereretal2012	mgCgsoil
2009	CalciumNitrate	19.6	Kattereretal2012	mgCgsoil
1996	UnfertilizedControl	20	Kattereretal2012	mgCgsoil
1998	UnfertilizedControl	19.6	Kattereretal2012	mgCgsoil
2000	UnfertilizedControl	19.2	Kattereretal2012	mgCgsoil
2002	UnfertilizedControl	19.5	Kattereretal2012	mgCgsoil
2004	UnfertilizedControl	19.5	Kattereretal2012	mgCgsoil
2006	UnfertilizedControl	19	Kattereretal2012	mgCgsoil
2009	UnfertilizedControl	18.8	Kattereretal2012	mgCgsoil
1996	BareFallow	20.2	Kattereretal2012	mgCgsoil
1998	BareFallow	20	Kattereretal2012	mgCgsoil
2000	BareFallow	19.8	Kattereretal2012	mgCgsoil
2002	BareFallow	19.6	Kattereretal2012	mgCgsoil
2004	BareFallow	18.4	Kattereretal2012	mgCgsoil
2006	BareFallow	18.8	Kattereretal2012	mgCgsoil
2009	BareFallow	18.6	Kattereretal2012	mgCgsoil
1973	WWF	19.5	Seremesicetal2011	gCKgsoil
1978	WWF	19.5	Seremesicetal2011	gCKgsoil
1983	WWF	15.8	Seremesicetal2011	gCKgsoil
1988	WWF	15.5	Seremesicetal2011	gCKgsoil
1993	WWF	16.2	Seremesicetal2011	gCKgsoil
1998	WWF	16.8	Seremesicetal2011	gCKgsoil
2003	WWF	16.2	Seremesicetal2011	gCKgsoil
1973	WMSF	17.8	Seremesicetal2011	gCKgsoil
1978	WMSF	17.5	Seremesicetal2011	gCKgsoil
1983	WMSF	16.8	Seremesicetal2011	gCKgsoil
1988	WMSF	15.5	Seremesicetal2011	gCKgsoil
1993	WMSF	14.5	Seremesicetal2011	gCKgsoil
1998	WMSF	15.2	Seremesicetal2011	gCKgsoil
2003	WMSF	15.5	Seremesicetal2011	gCKgsoil
1973	WMF	16	Seremesicetal2011	gCKgsoil
1978	WMF	16	Seremesicetal2011	gCKgsoil
1983	WMF	15	Seremesicetal2011	gCKgsoil
1988	WMF	13.5	Seremesicetal2011	gCKgsoil
1993	WMF	15	Seremesicetal2011	gCKgsoil
1998	WMF	14.5	Seremesicetal2011	gCKgsoil
2003	WMF	14.8	Seremesicetal2011	gCKgsoil
1973	WMS	15.2	Seremesicetal2011	gCKgsoil
1978	WMS	15	Seremesicetal2011	gCKgsoil
1983	WMS	14.5	Seremesicetal2011	gCKgsoil
1988	WMS	12.5	Seremesicetal2011	gCKgsoil
1993	WMS	13.2	Seremesicetal2011	gCKgsoil
1998	WMS	14	Seremesicetal2011	gCKgsoil
2003	WMS	13.8	Seremesicetal2011	gCKgsoil
1973	WM	14	Seremesicetal2011	gCKgsoil
1978	WM	13.8	Seremesicetal2011	gCKgsoil
1983	WM	13.5	Seremesicetal2011	gCKgsoil
1988	WM	11.5	Seremesicetal2011	gCKgsoil
1993	WM	12	Seremesicetal2011	gCKgsoil
1998	WM	10.8	Seremesicetal2011	gCKgsoil
2003	WM	12	Seremesicetal2011	gCKgsoil
1985	CTOM	33.5	Zanattaetal2007	MgCHa
1990	CTOM	30.5	Zanattaetal2007	MgCHa
1994	CTOM	30	Zanattaetal2007	MgCHa
1998	CTOM	29.8	Zanattaetal2007	MgCHa
2003	CTOM	29.5	Zanattaetal2007	MgCHa
1985	CTVM	33.5	Zanattaetal2007	MgCHa
1990	CTVM	33	Zanattaetal2007	MgCHa
1994	CTVM	32	Zanattaetal2007	MgCHa
1998	CTVM	31.5	Zanattaetal2007	MgCHa
2003	CTVM	33	Zanattaetal2007	MgCHa
1985	CTOVMC	33.5	Zanattaetal2007	MgCHa
1990	CTOVMC	31.5	Zanattaetal2007	MgCHa
1994	CTOVMC	34.5	Zanattaetal2007	MgCHa
1998	CTOVMC	34.5	Zanattaetal2007	MgCHa
2003	CTOVMC	34	Zanattaetal2007	MgCHa
1985	NTOM	33.5	Zanattaetal2007	MgCHa
1990	NTOM	32	Zanattaetal2007	MgCHa
1994	NTOM	31.5	Zanattaetal2007	MgCHa
1998	NTOM	33	Zanattaetal2007	MgCHa
2003	NTOM	32.5	Zanattaetal2007	MgCHa
1985	NTVM	33.5	Zanattaetal2007	MgCHa
1990	NTVM	34	Zanattaetal2007	MgCHa
1994	NTVM	35	Zanattaetal2007	MgCHa
1998	NTVM	35.5	Zanattaetal2007	MgCHa
2003	NTVM	36	Zanattaetal2007	MgCHa
1985	NTOVMC	33.5	Zanattaetal2007	MgCHa
1990	NTOVMC	34	Zanattaetal2007	MgCHa
1994	NTOVMC	38.5	Zanattaetal2007	MgCHa
1998	NTOVMC	38.2	Zanattaetal2007	MgCHa
2003	NTOVMC	38	Zanattaetal2007	MgCHa

## Sheet: MetaData
Buysseetal2013	Treatment	Explanation
	RR	residue restitution: all crop residues were restored to the soil at the end of the cropping seasons and green manure was derived from the intercrops preceding the sugar beet crops (vetches or mustard).
	RE	residue export: most cropresidues were removed after harvest and no organic C was added to the soil
	FMY	Farmyard manure: fresh manure (30–60 t ha−1) to the soil was carried out once every 4 (until 1975) or 3 (from 1975 onwards) years, at the beginning of each season.
Campbelletal2001	Wlent	Wheat-Lentil rotation, N and P fertilizers
	FW	Fallow-Wheat rotation, N and P fertilizers
	FWW	Fallow-Wheat-Wheat rotation, N and P fertilizers
	FWWWW	Fallow-Wheat-Wheat-Wheat rotation, N and P fertilizers
Clappetal2000	NoTillNoNNoStover	No tillage, no N fertiliser, corn stover not returned
	NoTillNoNYesStover	No tillage, no N fertiliser, corn stover returned
	NoTillYesNNoStover	No tillage, 200 Kg N Ha-1,corn stover not returned
	NoTillYesNYesStover	No tillage, 200 Kg N Ha-1, corn stover returned
	MoldboardNoNNoStover	Moldboard-plow, no N fertiliser, corn stover not returned
	MoldboardNoNYesStover	Moldboard-plow, no N fertiliser, corn stover returned
	MoldboardYesNNoStover	Moldboard-plow, 200 Kg N Ha-1, corn stover not returned
	MoldboardYesNYesStover	Moldboard-plow, 200 Kg N Ha-1, corn stover returned
	ChiselNoNNoStover	Chisel-plow, no N fertiliser, corn stover not returned
	ChiselNoNYesStover	Chisel-plow, no N fertiliser, corn stover returned
	ChiselYesNNoStover	Chisel-plow, 200 Kg N Ha-1, corn stover not returned
	ChiselYesNYesStover	Chisel-plow, 200 Kg N Ha-1, corn stover returned
Fliessbachetal2007	NoFert	Unfertilised: mechanical and biological control of weed, disease and pests.
	BIODYN	Bio-dynamic: fertilised with farmyard manure and slurry, crop rotation, mechanical and biological control of weed, disease and pests
	CONFYM	Convetional farming: stacked farmyard manure and slurry, mineral fertilizer supplement, mechanical and chemical control of weed, disease and pests.
Ganetal2012
	ContW	Continous Wheat, N and P fertilizers
	FWWWWW	Fallow-Wheat-Wheat-Wheat-Wheat-Wheat rotation, N and P fertilizers
	FWW	Fallow-Wheat-Wheat- rotation, N and P fertilizers
	FW	Fallow-Wheat- rotation, N and P fertilizers
Heenanetal2004
	L/WretainedDirect drill	Rotation, Lupin and Wheat, stubble retained, and direct drill
	L/WretainedDirectThree tillage passes	Rotation, Lupin and Wheat, stubble retained, and three tillage passes
	L/WBurntDirect drill	Rotation, Lupin and Wheat, stubble burnt and direct drill
	L/WBurntThree tillage passes	Rotation, Lupin and Wheat, stubble burnt and three tillage passes
	W/WBurntThree tillage passes	Rotation, Wheat and Wheat, stubble burnt and three tillage passes
	W/W(+N)BurntThree tillage passes	Rotation, Wheat and Wheat, 100 Kg N Ha-1 as urea, stubble burnt and three tillage passes
	S(grazed)/WRetainedThree tillage passes	Subterranean clover grazed/Wheat, stubble retained, Three tillage passes
	S(mulched)/WRetainedDirect drill	Subterranean clover mulched/Wheat, stubble retained, Three tillage passes
	S(mulched)/WRetainedThree tillage passes	Subterranean clover mulched/Wheat, stubble retained, direct drill
Hendricsetal1998
	succession	conversion of degraded soils from row cropping to sod or kudzu (Pueraria lobata)
	cut	plowing of native forest soil and long-term, intensive row cropping.
Hernanzetal2009
	CT	Convetional (Mouldboard) Tillage
	MT	Minimum (Chisel) Tillage
	NT	No Tillage
Johnstonetal2009
	FYM_annually	Farmyard manure applied annually
	FYM_1852-1871	Farmyard manure applied between 1852-1871.
	Unmanured	No manure applied
	HighField_grass	long-term grass
	Foster_grass	Arable then sown to grass
	HighField_plough	ploughed grass
	Foster_arab_crop	Arable cropping
Kattereretal2012
	Compost	From domestic waste
	Sludge_Metals	dewatered municipal anaerobically digested sewage sludge and gSalts of Cd, Cu, Ni and Zn
	FYM	from a cowshed with straw bedding
	Sludge	dewatered municipal anaerobically digested sewage sludge
	Grass hay	mainly timothy.
	AmmoniumSulshate	80 kg N ha−1yr−1, but in 1996 only 40 kg N fertiliser were applied due to residual N after peas grown in 1995
	CalciumNitrate	80 kg N ha−1yr−1, but in 1996 only 40 kg N fertiliser were applied due to residual N after peas grown in 1995
	UnfertilizedControl	No fertiliser
	Bare Fallow	harrowed 4–5 times during thegrowing season and occasionally (not every year) treated withherbicides to control weeds
Perssonetal2008
	B	Rotation: Oilseed crop, Winter wheat, Spring oats, Spring barley/undersown ley, Grass ley, Grass ley
	C	Rotation: Oilseed crop, Winter wheat, Spring oats, Spring barley, Sptring Wheat ley, Black fallow
Seremesicetal2011
	WWF	Fertilized wheat monoculture
	WMSF	Fertilized three-year crop rotation (wheat, maize, soybean)
	WMF	Fertilized two-year crop rotation (wheat, maize)
	WMS	Unfertilized three-year crop rotation (wheat, maize, soybean)
	WM	Unfertilized two-year crop rotation (wheat, maize)
Zanattaetal2007
	CTOM	Conventional Tillage, Oat
	CTVM	Conventional Tillage, Vetch
	CTOVMC	Conventional Tillage, oat + vetch/maize + cowpea
	NTOM	No Tillage, Oat
	NTVM	No Tillage, Vetch
	NTOVMC	No Tillage, oat + vetch/maize + cowpea

## Sheet: ModelFit
Buysseetal2013	Treatment	pseudoR2	SOCeqEstim	InitialSOC	MostRecentSOC	H	c
	RR	0.191	5.6176	5.3	5.3	0.6	0.052		1	1	0.590909
	RE	NA	NA	5.5	4.5	NA	NA			1
	FMY	0.511	6.17532	5.5	6	1.33028	0.07561		1	1
Campbelletal2001	Wlent	0.681	37.8277	31	39	6.52	0.123		1	1
	FW	NA	NA	31	34	NA	NA			1
	FWW	NA	NA	31	36	NA	NA			1
	FWWWW	NA	NA	31	38	NA	NA			1
Clappetal2000	NoTillNoNNoStover	0.903	52.62	56 (removed to fit model)	55	-10.3	0.1305		1	1
	NoTillNoNYesStover	NA	NA	53	50	NA	NA			1
	NoTillYesNNoStover	778	52.285	56 (removed to fit model)	53	-9.7	0.225		1	1
	NoTillYesNYesStover	NA	NA	53	65	NA	NA			1
	MoldboardNoNNoStover	0.87	45.446	56 (removed to fit model)	48	-17.92	0.179		1	1
	MoldboardNoNYesStover	0.772	48.606	58	50	-9.23	0.186		1	1
	MoldboardYesNNoStover	0.7038	30.73	55	50	-26.41	0.033		1	1
	MoldboardYesNYesStover	0.81	31.369	58	51	-27.03	0.022		1	1
	ChiselNoNNoStover	NA	NA	54	47	NA	NA			1
	ChiselNoNYesStover	NA	NA	54	48	NA	NA			1
	ChiselYesNNoStover	NA	NA	54	46	NA	NA			1
	ChiselYesNYesStover	NA	NA	56	57	NA	NA			1
Fliessbachetal2007	NoFert	0.95	13.14	16	13	-2.88	0.32		1	1
	BIODYN	0.83	14.3	16	14	-1.72	0.43		1	1
	CONFYM	0.84	12.89	14	13	-1.1	0.62		1	1
Ganetal2012
	ContW	0.78	52.73	32	41	21.83	0.02		1	1
	FWWWWW	NA	NA	32	40	0	0		1	1
	FWW	NA	NA	32	35	NA	NA			1
	FW	0.77	37	30	34	7.63	0.05		1	1
Heenanetal2004
	L/WretainedDirect drill	NA	NA	20	19	NA	NA			1
	L/WretainedDirectThree tillage passes	0.6	13.4	20	17	-7.59	0.05		1	1
	L/WBurntDirect drill	NA	NA	20	20	NA	NA			1
	L/WBurntThree tillage passes	0.64	13.48	21	15	-8.27	0.078		1	1
	W/WBurntThree tillage passes	0.77	12.15	20	16	-9.84	0.07		1	1
	W/W(+N)BurntThree tillage passes	0.71	11.73	20	16	-9.07	0.05		1	1
	S(grazed)/WRetainedThree tillage passes	NA	NA	20	20	NA	NA			1
	S(mulched)/WRetainedDirect drill	NA	NA	20	20	NA	NA			1
	S(mulched)/WRetainedThree tillage passes	NA	NA	18	22	NA	NA			1
Hendricsetal1998
	succession	0.994	23.74	6	23	18.3	0.06		1	1
	cut	0.9978	7.79	23	8	-15.4	0.11		1	1
Hernanzetal2009
	CT	0.4	39.65	34	38	5.85	0.27		1	1
	MT	NA	NA	34	38	NA	NA			1
	NT	0.86	48.52	34	46	15.08	0.14		1	1
Johnstonetal2009
	FYM_annually	0.88	94.42	60	95	33.32	0.016		1	1
	FYM_1852-1871	0.715	36.72	55	43	-18.44	0.02		1	1
	Unmanured	NA	NA	28	20	NA	NA			1
	HighField_grass	0.561072	75.6107	64	74	11.5248	0.06795		1	1
	Foster_grass	0.913272	71.2035	43	67	29.9399	0.05007		1	1
	HighField_plough	0.899964	40.0552	62	43	-21.6492	0.056		1	1
	Foster_arab_crop	NA	NA	42	41	NA	NA
Kattereretal2012
	Compost	0.850495	26.68	20	25	6.5728	0.1031		1	1
	Sludge_Metals	0.83594	24.5871	21	24	3.6218	0.1515		1	1
	FYM	0.965596	23.394	20	23	3.42	0.2		1	1
	Sludge	NA	NA	20	22	NA	NA			1
	Grass hay	NA	NA	20	21	NA	NA			1
	AmmoniumSulfate	NA	NA	20	20	NA	NA			1
	CalciumNitrate	NA	NA	20	20	NA	NA			1
	UnfertilizedControl	NA	NA	20	19	NA	NA			1
	Bare Fallow	NA	NA	20	19	NA	NA			1
Seremesicetal2011
	WWF	0.691639	15.9528	19.5	16.2	-3.9585	0.1393		1	1
	WMSF	0.815942	14.4866	17.8	15.5	-3.60688	0.06762		1	1
	WMF	0.522964	14.4404	16	14.8	-1.7677	0.127		1	1
	WMS	0.542378	13.4012	15.2	13.8	-2.0147	0.1203		1	1
	WM	0.745212	10.4214	14	12	-3.87748	0.04889		1	1
Zanattaetal2007
	CTOM	0.996571	29.5985	33.5	29.5	-3.89402	0.27866		1	1
	CTVM	NA	NA	33.5	33	NA	NA			1
	CTOVMC	NA	NA	33.5	34	NA	NA			1
	NTOM	NA	NA	33.5	32.5	NA	NA			1
	NTVM	0.976865	42.4828	33.5	36	9.06545	0.01918		1	1
	NTOVMC	0.766353	39.7638	33.5	38	6.65597	0.09659		1	1
