# Supplementary material for: Soil organic carbon dynamics matching ecological equilibrium theory
Source: Ecol Evol. 2018 Oct 18;8(22):11169–78. doi: 10.1002/ece3.4586 (PMC6262907; doi:10.1002/ece3.4586)
Supplement: Supplementary file 3 [file ECE3-8-11169-s003.R]

#####Exploring effects of model parameters

par(mfrow = c(2, 2))
par(mar=c(3.2, 4, 2, 2))
par(mgp = c(2, 1, 0))
####illustrating model behaviour
#### effect of parameter "c" (i.e., c quantifies the velocity at which SOC achieves equilibrium "a")
Eq.Model.c1<- function(time) 90-(35*exp(-0.01*time))  
curve(Eq.Model.c1,0,500,lwd=2,xlab="Time (years)",ylab=expression("SOC"~("Mg"~Ha^{-1}~"")))


Eq.Model.c2<- function(time) 90-(35*exp(-0.015*time))  
curve(Eq.Model.c2,0,500,add=T,lwd=2,col="red")

Eq.Model.c3<- function(time) 90-(35*exp(-0.02*time))  
curve(Eq.Model.c3,0,500,add=T,lwd=2,col="blue")


Eq.Model.c4<- function(time) 90-(35*exp(-0.025*time))  
curve(Eq.Model.c4,0,500,add=T,lwd=2,col="brown")


Eq.Model.c5<- function(time) 90-(35*exp(-0.03*time))  
curve(Eq.Model.c5,0,500,add=T,lwd=2,col="green")

legend("bottomright",c(expression(SOC== a~-~h~e^{-~(c~time)})
,"a = 90","h = 35","c = 0.010", "c = 0.015","c = 0.020", "c = 0.025","c = 0.030"),pch=20,col=c("white","white","white","black","red","blue","brown","green"))

text(0,90,"a)")


Eq.Model.cn1<- function(time) 90-(-35*exp(-0.01*time))  
curve(Eq.Model.cn1,0,500,lwd=2,xlab="Time (years)",ylab=expression("SOC"~("Mg"~Ha^{-1}~"")))


Eq.Model.cn2<- function(time) 90-(-35*exp(-0.015*time))  
curve(Eq.Model.cn2,0,500,add=T,lwd=2,col="red")

Eq.Model.cn3<- function(time) 90-(-35*exp(-0.02*time))  
curve(Eq.Model.cn3,0,500,add=T,lwd=2,col="blue")


Eq.Model.cn4<- function(time) 90-(-35*exp(-0.025*time))  
curve(Eq.Model.cn4,0,500,add=T,lwd=2,col="brown")


Eq.Model.cn5<- function(time) 90-(-35*exp(-0.03*time))  
curve(Eq.Model.cn5,0,500,add=T,lwd=2,col="green")


legend("topright",c(expression(SOC== a~-~h~e^{-~(c~time)}),"a = 90","h = -35","c = 0.010", "c = 0.015","c = 0.020", "c = 0.025","c = 0.030"),pch=20,col=c("white","white","white","black","red","blue","brown","green"))
text(25,125,"b)")


#### effect of parameter h, which quantifies distance of SOC to equilibrium
Eq.Model.h1<- function(time) 90-(35*exp(-0.03*time))  
curve(Eq.Model.h1,0,200,lwd=2,xlab="Time (years)",ylab=expression("SOC"~("Mg"~Ha^{-1}~"")))


Eq.Model.h2<- function(time) 90-(25*exp(-0.03*time))  
curve(Eq.Model.h2,0,200,add=T,lwd=2,col="red")

Eq.Model.h3<- function(time) 90-(15*exp(-0.03*time))  
curve(Eq.Model.h3,0,200,add=T,lwd=2,col="blue")


Eq.Model.h4<- function(time) 90-(5*exp(-0.03*time))  
curve(Eq.Model.h4,0,200,add=T,lwd=2,col="brown")


Eq.Model.h5<- function(time) 90-(2*exp(-0.03*time))  
curve(Eq.Model.h5,0,200,add=T,lwd=2,col="green")


legend("bottomright",c(expression(SOC== a~-~h~e^{-~(c~time)}),"a = 90","c = 0.030","h = 35", "h = 25","h = 15", "h = 5","h = 2"),pch=20,col=c("white","white","white","black","red","blue","brown","green"))

text(0,90,"c)")


Eq.Model.hn1<- function(time) 90-(-35*exp(-0.03*time))  
curve(Eq.Model.hn1,0,200,lwd=2,xlab="Time (years)",ylab=expression("SOC"~("Mg"~Ha^{-1}~"")))


Eq.Model.hn2<- function(time) 90-(-25*exp(-0.03*time))  
curve(Eq.Model.hn2,0,200,add=T,lwd=2,col="red")

Eq.Model.hn3<- function(time) 90-(-15*exp(-0.03*time))  
curve(Eq.Model.hn3,0,200,add=T,lwd=2,col="blue")


Eq.Model.hn4<- function(time) 90-(-5*exp(-0.03*time))  
curve(Eq.Model.hn4,0,200,add=T,lwd=2,col="brown")

Eq.Model.hn5<- function(time) 90-(-2*exp(-0.03*time))  
curve(Eq.Model.hn5,0,200,add=T,lwd=2,col="green")

legend("topright",c(expression(SOC== a~-~h~e^{-~(c~time)}),"a = 90","c = 0.030","h = -35", "h = -25","h = -15", "h = -5","h = -2"),pch=20,col=c("white","white","white","black","red","blue","brown","green"))
text(15,125,"d)")


###Simulation of SOC time series along a primary succession process based on the solution of the simplest dynamical model of the theory.

#t = number of years, to =time0
solution<-function (k,g,n,Cin,Co,t,to)
{
  C_vector<-vector('integer',t)
  exp_vector<-vector('integer',t)
  time<-1:t
  Ceq<-((n/(g+k))*Cin)
  H1<-(((n*Cin)-(Co*(g+k)))/(g+k))
  
  
  #for(tx in time) C_vector[[tx]]<-((n/(g+k))*Cin)-(((n*Cin)-(Co*(g+k)))/(g+k))*(exp(-1*(g+k)*(tx-to)))
  #for(tx in time) exp_vector[[tx]]<-(exp(-1*(g+k)*(tx-to)))
  for(tx in time) C_vector[[tx]]<-Ceq-H1*(exp(-1*(g+k)*(tx-to)))
  
  Cdata<-data.frame(time,C_vector)
  Cdata
}

sim1<-solution(k=0.05,g=0.04,n=0.8,Cin=3,Co=1,t=100,to=0)
sim1

####adding white noise to data

time<-1:100
C_TimeSeries<-sim1$C_vector
HighrandomNoise<-runif(100,min=1,max=10)
LowrandomNoise<-runif(100,min=1,max=3)


###Fitting model to simulated data with low noise
Cdata<-C_TimeSeries+LowrandomNoise
datamodel<-data.frame(Cdata,time)
library(nlme)

ModelFit1<- nls(Cdata ~ a-h*exp(-c*time),data = datamodel,start = list(a = 25, h = 26, c = 0.09))
summary(ModelFit1)
plot(time,C_TimeSeries+LowrandomNoise,xlab="year",ylab="SOC (t/ha)")
lines(time,predict(ModelFit1))


###Fitting model to simulated data with high noise

Cdata2<-C_TimeSeries+HighrandomNoise
datamodel2<-data.frame(Cdata2,time)

ModelFit2<- nls(Cdata2 ~ a-(b/c)*exp(-c*time),data = datamodel2,start = list(a = 25, c = 0.08, b = 2))
lines(time,predict(ModelFit2))

####Plotting data and model fitting regression line for low and high noise data
par(mfrow = c(1, 2))

plot(time,C_TimeSeries+LowrandomNoise,xlab="year",ylab="SOC (t/ha)",main="Low Noise")
lines(time,predict(ModelFit1))

plot(time,C_TimeSeries+HighrandomNoise,xlab="year",ylab="SOC (t/ha)",main="High Noise")
lines(time,predict(ModelFit2))
