# Supplementary material for: Soil organic carbon dynamics matching ecological equilibrium theory
Source: Ecol Evol. 2018 Oct 18;8(22):11169–78. doi: 10.1002/ece3.4586 (PMC6262907; doi:10.1002/ece3.4586)
Supplement: Supplementary file 4 [file ECE3-8-11169-s004.R]

#Equilibrium theory


########### Literature Time Series, model fitting############
####Rothamsted: Hoos Barley experiment, Highfields and Fosters: A E Johnston, P R Poullton & K Coleman (2009) Advances in Agronomy, 101, 1-57.#####

###mean function for initial estimate of parameters
Eq.Model<- function(time,a,h,c) {
   a-(h*exp(-c*time))  
}

#### a function for a pseudo-R2 for non linear regression
NagelkerkeRSquare<- function (null,obs,n) 
{
pseudo_R2<-1-((exp(null)/exp(obs))^(2/n))
pseudo_R2
}


###Fitting the model to existing SOC time series


DataSet<- read.table('DataSet.txt',header=T,dec=".")
names(DataSet)
DataSet$Ref


######Buysseetal2013######Start

Buysseetal2013<-as.data.frame(subset(DataSet,Ref=="Buysseetal2013"))

#####FYM
FYMB<-subset(Buysseetal2013,Treat=="FMY")
time<-FYMB$Year
SOC<-FYMB$C
time<-time-min(time)
plot(time, SOC,xlab="year",ylab="SOC (t/ha)")

##trial for initial parameter estimates
curve(Eq.Model(x,6.5,2,0.1),add=T,lty=1)

###model fitting
ModelSOCFYMB<- nls(SOC ~ a-h*exp(-c* time),start = list(a = 6.5, h = 2 , c = 0.1))
summary(ModelSOCFYMB)

model<-ModelSOCFYMB
L_thetaModel<-as.vector(logLik(model))
L_theta_null_Model<-as.vector(logLik(lm(SOC~1))) 

pseudoR2FYMB<-NagelkerkeRSquare(L_theta_null_Model, L_thetaModel,length(SOC))

timeNew<-c(0,seq(0:(max(time))))
NewPredict<-predict(model,list(time= timeNew))
lines(timeNew, NewPredict)


######Buysseetal2013######Continue
####RR
###line fitting
RR<-subset(Buysseetal2013,Treat=="RR")
time<-RR$Year
SOC<-RR$C
time<-time-min(time)
plot(time, SOC,xlab="year",ylab="SOC (t/ha)")

##trial for initial parameter estimates
curve(Eq.Model(x,5.5,4,0.8),add=T,lty=1)

###model fitting
ModelSOCRR<- nls(SOC ~ a-h*exp(-c* time),start = list(a = 5.5, h = 4 , c = 0.8))
summary(ModelSOCFYMB)

model<-ModelSOCRR
L_thetaModel<-as.vector(logLik(model))
L_theta_null_Model<-as.vector(logLik(lm(SOC~1))) 

pseudoR2RR<-NagelkerkeRSquare(L_theta_null_Model, L_thetaModel,length(SOC))

###line fitting
timeNew<-c(0,seq(0:(max(time))))
NewPredict<-predict(model,list(time= timeNew))
lines(timeNew, NewPredict)


######Buysseetal2013######Last
####RR
###line fitting
RE<-subset(Buysseetal2013,Treat=="RE")
time<-RE$Year
SOC<-RE$C
time<-time-min(time)
plot(time, SOC,xlab="year",ylab="SOC (t/ha)")

##trial for initial parameter estimates
curve(Eq.Model(x,5,0.5,0.2),add=T,lty=1)
####no monotonic variation, model unfitted


######Buysseetal2013######END


######Campbelletal2001######Start

Campbelletal2001<-as.data.frame(subset(DataSet,Ref=="Campbelletal2001"))

#####Wlent
Wlent<-subset(Campbelletal2001,Treat=="Wlent")
time<-Wlent$Year
SOC<-Wlent$C
time<-time-min(time)
plot(time, SOC,xlab="year",ylab="SOC (t/ha)")

##trial for initial parameter estimates
curve(Eq.Model(x,40,10,0.1),add=T,lty=1)

###model fitting
ModelSOCWlent<- nls(SOC ~ a-h*exp(-c* time),start = list(a = 40, h = 10 , c = 0.1))
summary(ModelSOCWlent)

model<-ModelSOCWlent
L_thetaModel<-as.vector(logLik(model))
L_theta_null_Model<-as.vector(logLik(lm(SOC~1))) 

pseudoR2FYMB<-NagelkerkeRSquare(L_theta_null_Model, L_thetaModel,length(SOC))

timeNew<-c(0,seq(0:(max(time))))
NewPredict<-predict(model,list(time= timeNew))
lines(timeNew, NewPredict)


######Campbelletal2001######Continue

#####FW
FWCamp<-subset(Campbelletal2001,Treat=="FW")
time<-FWCamp$Year
SOC<-FWCamp$C
time<-time-min(time)
plot(time, SOC,xlab="year",ylab="SOC (t/ha)")

##trial for initial parameter estimates
curve(Eq.Model(x,34,5,0.1),add=T,lty=1)
####no monotonic variation, model unfitted


######Campbelletal2001######Continue
#####FWW
FWWCamp<-subset(Campbelletal2001,Treat=="FWW")
time<-FWWCamp$Year
SOC<-FWWCamp$C
time<-time-min(time)
plot(time, SOC,xlab="year",ylab="SOC (t/ha)")

##trial for initial parameter estimates
curve(Eq.Model(x,36,10,0.08),add=T,lty=1)
####no monotonic variation, model unfitted


######Campbelletal2001######Continue
#####FWWWW
FWWWWCamp<-subset(Campbelletal2001,Treat=="FWWWW")
time<-FWWWWCamp$Year
SOC<-FWWWWCamp$C
time<-time-min(time)
plot(time, SOC,xlab="year",ylab="SOC (t/ha)")

##trial for initial parameter estimates
curve(Eq.Model(x,36,5,0.1),add=T,lty=1)
####no monotonic variation, model unfitted

######Campbelletal2001######END


########Clappetal2000#####START
Clappetal2000<-as.data.frame(subset(DataSet,Ref=="Clappetal2000"))
#####NoTillNoNNoStover
ClappT1<-subset(Clappetal2000,Treat=="NoTillNoNNoStover")
time<-ClappT1$Year
SOC<-ClappT1$C
time<-time-min(time)
plot(time, SOC,xlab="year",ylab="SOC (t/ha)")


##trial for initial parameter estimates
curve(Eq.Model(x,55,-8,0.4),add=T,lty=1)

###model fitting
ModelSOCClappT1<- nls(SOC ~ a-h*exp(-c* time),start = list(a = 55, h = -8 , c = 0.4))
###too poor
###first data point removed
time<-time[-1]
SOC<-SOC[-1]
plot(time, SOC,xlab="year",ylab="SOC (t/ha)")
ModelSOCClappT1<- nls(SOC ~ a-h*exp(-c* time),start = list(a = 55, h = -8 , c = 0.4))

summary(ModelSOCClappT1)

model<-ModelSOCClappT1
L_thetaModel<-as.vector(logLik(model))
L_theta_null_Model<-as.vector(logLik(lm(SOC~1))) 

pseudoR2ClappT1<-NagelkerkeRSquare(L_theta_null_Model, L_thetaModel,length(SOC))

timeNew<-c(0,seq(0:(max(time))))
NewPredict<-predict(model,list(time= timeNew))
lines(timeNew, NewPredict)


########Clappetal2000#####Continue
#####NoTillNoNYesStover
ClappT2<-subset(Clappetal2000,Treat=="NoTillNoNYesStover")
time<-ClappT2$Year
SOC<-ClappT2$C
time<-time-min(time)
plot(time, SOC,xlab="year",ylab="SOC (t/ha)")


##trial for initial parameter estimates
curve(Eq.Model(x,48,-8,0.4),add=T,lty=1)
####no monotonic variation, model unfitted


########Clappetal2000#####Continue
#####NoTillYesNNoStover
ClappT3<-subset(Clappetal2000,Treat=="NoTillYesNNoStover")
time<-ClappT3$Year
SOC<-ClappT3$C
time<-time-min(time)
plot(time, SOC,xlab="year",ylab="SOC (t/ha)")


##trial for initial parameter estimates
curve(Eq.Model(x,53,-8,0.4),add=T,lty=1)

###model fitting
ModelSOCClappT3<- nls(SOC ~ a-h*exp(-c* time),start = list(a = 53, h = -8 , c = 0.4))
###too poor
###first data point removed
time<-time[-1]
SOC<-SOC[-1]
plot(time, SOC,xlab="year",ylab="SOC (t/ha)")
ModelSOCClappT3<- nls(SOC ~ a-h*exp(-c* time),start = list(a = 55, h = -8 , c = 0.4))

summary(ModelSOCClappT3)

model<-ModelSOCClappT3
L_thetaModel<-as.vector(logLik(model))
L_theta_null_Model<-as.vector(logLik(lm(SOC~1))) 

pseudoR2ClappT3<-NagelkerkeRSquare(L_theta_null_Model, L_thetaModel,length(SOC))

timeNew<-c(0,seq(0:(max(time))))
NewPredict<-predict(model,list(time= timeNew))
lines(timeNew, NewPredict)


########Clappetal2000#####Continue
#####NoTillYesNNoStover
ClappT4<-subset(Clappetal2000,Treat=="NoTillYesNYesStover")
time<-ClappT4$Year
SOC<-ClappT4$C
time<-time-min(time)
plot(time, SOC,xlab="year",ylab="SOC (t/ha)")
curve(Eq.Model(x,56,3,0.2),add=T,lty=1)

####no monotonic variation, model unfitted


#####MoldboardNoNNoStover
ClappT5<-subset(Clappetal2000,Treat=="MoldboardNoNNoStover")
time<-ClappT5$Year
SOC<-ClappT5$C
time<-time-min(time)
plot(time, SOC,xlab="year",ylab="SOC (t/ha)")


##trial for initial parameter estimates
curve(Eq.Model(x,48,-8,0.4),add=T,lty=1)

###model fitting
time<-time[-1]
SOC<-SOC[-1]
plot(time, SOC,xlab="year",ylab="SOC (t/ha)")
curve(Eq.Model(x,48,-20,0.4),add=T,lty=1)

ModelSOCClappT5<- nls(SOC ~ a-h*exp(-c* time),start = list(a = 48, h = -20 , c = 0.4))

summary(ModelSOCClappT5)

model<-ModelSOCClappT5
L_thetaModel<-as.vector(logLik(model))
L_theta_null_Model<-as.vector(logLik(lm(SOC~1))) 

pseudoR2ClappT5<-NagelkerkeRSquare(L_theta_null_Model, L_thetaModel,length(SOC))

timeNew<-c(0,seq(0:(max(time))))
NewPredict<-predict(model,list(time= timeNew))
lines(timeNew, NewPredict)


#####MoldboardNoNYesStover
ClappT6<-subset(Clappetal2000,Treat=="MoldboardNoNYesStover")
time<-ClappT6$Year
SOC<-ClappT6$C
time<-time-min(time)
plot(time, SOC,xlab="year",ylab="SOC (t/ha)")


##trial for initial parameter estimates
curve(Eq.Model(x,48,-15,0.4),add=T,lty=1)

ModelSOCClappT6<- nls(SOC ~ a-h*exp(-c* time),start = list(a = 48, h = -15 , c = 0.4))

summary(ModelSOCClappT6)

model<-ModelSOCClappT6
L_thetaModel<-as.vector(logLik(model))
L_theta_null_Model<-as.vector(logLik(lm(SOC~1))) 

pseudoR2ClappT6<-NagelkerkeRSquare(L_theta_null_Model, L_thetaModel,length(SOC))

timeNew<-c(0,seq(0:(max(time))))
NewPredict<-predict(model,list(time= timeNew))
lines(timeNew, NewPredict)


#####MoldboardYesNNoStover
ClappT7<-subset(Clappetal2000,Treat=="MoldboardYesNNoStover")
time<-ClappT7$Year
SOC<-ClappT7$C
time<-time-min(time)
plot(time, SOC,xlab="year",ylab="SOC (t/ha)")


##trial for initial parameter estimates
curve(Eq.Model(x,48,-15,0.4),add=T,lty=1)

###model fitting
time<-time[-1]
SOC<-SOC[-1]
plot(time, SOC,xlab="year",ylab="SOC (t/ha)")
curve(Eq.Model(x,48,-20,0.4),add=T,lty=1)

ModelSOCClappT7<- nls(SOC ~ a-h*exp(-c* time),start = list(a = 48, h = -25 , c = 0.4))

summary(ModelSOCClappT7)

model<-ModelSOCClappT7
L_thetaModel<-as.vector(logLik(model))
L_theta_null_Model<-as.vector(logLik(lm(SOC~1))) 

pseudoR2ClappT7<-NagelkerkeRSquare(L_theta_null_Model, L_thetaModel,length(SOC))

timeNew<-c(0,seq(0:(max(time))))
NewPredict<-predict(model,list(time= timeNew))
lines(timeNew, NewPredict)


#####MoldboardYesNYesStover
ClappT8<-subset(Clappetal2000,Treat=="MoldboardYesNYesStover")
time<-ClappT8$Year
SOC<-ClappT8$C
time<-time-min(time)
plot(time, SOC,xlab="year",ylab="SOC (t/ha)")


##trial for initial parameter estimates
curve(Eq.Model(x,51,-10,0.2),add=T,lty=1)

###model fitting
time<-time[-1]
SOC<-SOC[-1]
plot(time, SOC,xlab="year",ylab="SOC (t/ha)")
curve(Eq.Model(x,48,-20,0.4),add=T,lty=1)

ModelSOCClappT8<- nls(SOC ~ a-h*exp(-c* time),start = list(a = 51, h = -10 , c = 0.2))

summary(ModelSOCClappT8)

model<-ModelSOCClappT8
L_thetaModel<-as.vector(logLik(model))
L_theta_null_Model<-as.vector(logLik(lm(SOC~1))) 

pseudoR2ClappT8<-NagelkerkeRSquare(L_theta_null_Model, L_thetaModel,length(SOC))

timeNew<-c(0,seq(0:(max(time))))
NewPredict<-predict(model,list(time= timeNew))
lines(timeNew, NewPredict)


#####ChiselNoNNoStover
ClappT9<-subset(Clappetal2000,Treat=="ChiselNoNNoStover")
time<-ClappT9$Year
SOC<-ClappT9$C
time<-time-min(time)
plot(time, SOC,xlab="year",ylab="SOC (t/ha)")

###too few data points


####ChiselNoNYesStover
ClappT10<-subset(Clappetal2000,Treat=="ChiselNoNYesStover")
time<-ClappT10$Year
SOC<-ClappT10$C
time<-time-min(time)
plot(time, SOC,xlab="year",ylab="SOC (t/ha)")

###too few data points


####ChiselYesNNoStover
ClappT11<-subset(Clappetal2000,Treat=="ChiselYesNNoStover")
time<-ClappT11$Year
SOC<-ClappT11$C
time<-time-min(time)
plot(time, SOC,xlab="year",ylab="SOC (t/ha)")

###too few data points


####ChiselYesNYesStover
ClappT12<-subset(Clappetal2000,Treat=="ChiselYesNYesStover")
time<-ClappT12$Year
SOC<-ClappT12$C
time<-time-min(time)
plot(time, SOC,xlab="year",ylab="SOC (t/ha)")

###too few data points

########Clappetal2000#####END


########Fliessbachetal2007#####START
Fliessbachetal2007<-as.data.frame(subset(DataSet,Ref=="Fliessbachetal2007"))
#####NoFert
NoFert<-subset(Fliessbachetal2007,Treat=="NoFert")
time<-NoFert$Year
SOC<-NoFert $C
time<-time-min(time)
plot(time, SOC,xlab="year",ylab="SOC (t/ha)")


##trial for initial parameter estimates
curve(Eq.Model(x,13,-8,0.4),add=T,lty=1)

###model fitting
ModelSOCNoFert<- nls(SOC ~ a-h*exp(-c* time),start = list(a = 13, h = -8 , c = 0.4))
###too poor
###first data point removed

summary(ModelSOCNoFert)

model<-ModelSOCNoFert
L_thetaModel<-as.vector(logLik(model))
L_theta_null_Model<-as.vector(logLik(lm(SOC~1))) 

pseudoR2NoFert<-NagelkerkeRSquare(L_theta_null_Model, L_thetaModel,length(SOC))

timeNew<-c(0,seq(0:(max(time))))
NewPredict<-predict(model,list(time= timeNew))
lines(timeNew, NewPredict)

########Fliessbachetal2007#####Continued
#####BIODYN
BIODYN<-subset(Fliessbachetal2007,Treat=="BIODYN")
time<-BIODYN $Year
SOC<-BIODYN$C
time<-time-min(time)
plot(time, SOC,xlab="year",ylab="SOC (t/ha)")


##trial for initial parameter estimates
curve(Eq.Model(x,14,-8,0.4),add=T,lty=1)

###model fitting
ModelSOCBIODYN <- nls(SOC ~ a-h*exp(-c* time),start = list(a = 14, h = -8 , c = 0.4))
###too poor
###first data point removed

summary(ModelSOCBIODYN)

model<-ModelSOCBIODYN
L_thetaModel<-as.vector(logLik(model))
L_theta_null_Model<-as.vector(logLik(lm(SOC~1))) 

pseudoR2ModelSOCBIODYN <-NagelkerkeRSquare(L_theta_null_Model, L_thetaModel,length(SOC))

timeNew<-c(0,seq(0:(max(time))))
NewPredict<-predict(model,list(time= timeNew))
lines(timeNew, NewPredict)

########Fliessbachetal2007#####Continued
#####CONFYM
CONFYM<-subset(Fliessbachetal2007,Treat=="CONFYM")
time<-CONFYM$Year
SOC<-CONFYM$C
time<-time-min(time)
plot(time, SOC,xlab="year",ylab="SOC (t/ha)")


##trial for initial parameter estimates
curve(Eq.Model(x,12.8,-2,0.4),add=T,lty=1)

###model fitting
ModelSOCCONFYM <- nls(SOC ~ a-h*exp(-c* time),start = list(a = 12, h = -2 , c = 0.4))
###too poor
###first data point removed

summary(ModelSOCCONFYM)

model<-ModelSOCCONFYM
L_thetaModel<-as.vector(logLik(model))
L_theta_null_Model<-as.vector(logLik(lm(SOC~1))) 

pseudoR2ModelSOCCONFYM <-NagelkerkeRSquare(L_theta_null_Model, L_thetaModel,length(SOC))

timeNew<-c(0,seq(0:(max(time))))
NewPredict<-predict(model,list(time= timeNew))
lines(timeNew, NewPredict)


########Ganetal2012#####START
Ganetal2012 <-as.data.frame(subset(DataSet,Ref=="Ganetal2012"))
#####
ContW <-subset(Ganetal2012,Treat=="ContW")
time<-ContW $Year
SOC<-ContW $C
time<-time-min(time)
plot(time, SOC,xlab="year",ylab="SOC (t/ha)")


##trial for initial parameter estimates
curve(Eq.Model(x,41,12,0.2),add=T,lty=1)

###model fitting
ModelSOCContW<- nls(SOC ~ a-h*exp(-c* time),start = list(a = 41, h = 12 , c = 0.2))
###too poor
###first data point removed

summary(ModelSOCContW)

model<-ModelSOCContW
L_thetaModel<-as.vector(logLik(model))
L_theta_null_Model<-as.vector(logLik(lm(SOC~1))) 

pseudoR2ContW<-NagelkerkeRSquare(L_theta_null_Model, L_thetaModel,length(SOC))

timeNew<-c(0,seq(0:(max(time))))
NewPredict<-predict(model,list(time= timeNew))
lines(timeNew, NewPredict)


########Ganetal2012#####Continued
#####FWWWWW
FWWWWW<-subset(Ganetal2012,Treat=="FWWWWW")
time<-FWWWWW $Year
SOC<-FWWWWW $C
time<-time-min(time)
plot(time, SOC,xlab="year",ylab="SOC (t/ha)")


##trial for initial parameter estimates
curve(Eq.Model(x,52,20,0.03),add=T,lty=1)
####no monotonic variation, model unfitted


########Ganetal2012#####Continued
Ganetal2012 <-as.data.frame(subset(DataSet,Ref=="Ganetal2012"))
#####
FWW <-subset(Ganetal2012,Treat=="FWW")
time<-FWW $Year
SOC<-FWW $C
time<-time-min(time)
plot(time, SOC,xlab="year",ylab="SOC (t/ha)")


##trial for initial parameter estimates
curve(Eq.Model(x,45,14,0.012),add=T,lty=1)
####no monotonic variation, model unfitted


########Ganetal2012#####Continued
#####
FW<-subset(Ganetal2012,Treat=="FW")
time<-FW$Year
SOC<-FW$C
time<-time-min(time)
plot(time, SOC,xlab="year",ylab="SOC (t/ha)")


##trial for initial parameter estimates
curve(Eq.Model(x,34.5,6,0.2),add=T,lty=1)

###model fitting
ModelSOCFW<- nls(SOC ~ a-h*exp(-c* time),start = list(a = 34, h = 6 , c = 0.2))


summary(ModelSOCFW)

model<-ModelSOCFW
L_thetaModel<-as.vector(logLik(model))
L_theta_null_Model<-as.vector(logLik(lm(SOC~1))) 

pseudoR2FW<-NagelkerkeRSquare(L_theta_null_Model, L_thetaModel,length(SOC))

timeNew<-c(0,seq(0:(max(time))))
NewPredict<-predict(model,list(time= timeNew))
lines(timeNew, NewPredict)

########Ganetal2012#####END


#####Heenanetal2004#####START
Heenanetal2004 <-as.data.frame(subset(DataSet,Ref=="Heenanetal2004"))
#####L/WretainedDirect_drill
LWretainedDirectdrill<-subset(Heenanetal2004,Treat=="L/WretainedDirect_drill")
time<-LWretainedDirectdrill $Year
SOC<-LWretainedDirectdrill $C
time<-time-min(time)
plot(time, SOC,xlab="year",ylab="SOC (t/ha)")
####no monotonic variation, model unfitted

#####Heenanetal2004#####Continued
#######L/WretainedDirectThree_tillage_passes
LWretainedDirectthreePass<-subset(Heenanetal2004,Treat=="L/WretainedDirectThree_tillage_passes")
time<-LWretainedDirectthreePass $Year
SOC<-LWretainedDirectthreePass $C
time<-time-min(time)
plot(time, SOC,xlab="year",ylab="SOC (t/ha)")


##trial for initial parameter estimates
curve(Eq.Model(x,16,-6,0.2),add=T,lty=1)

###model fitting
ModelSOCH1<- nls(SOC ~ a-h*exp(-c* time),start = list(a = 16, h = -6 , c = 0.2))


summary(ModelSOCH1)

model<-ModelSOCH1
L_thetaModel<-as.vector(logLik(model))
L_theta_null_Model<-as.vector(logLik(lm(SOC~1))) 

pseudoR2H1<-NagelkerkeRSquare(L_theta_null_Model, L_thetaModel,length(SOC))

timeNew<-c(0,seq(0:(max(time))))
NewPredict<-predict(model,list(time= timeNew))
lines(timeNew, NewPredict)


#####Heenanetal2004#####Continued
#######L/WBurntDirect_drill
LWBurntDirect_drill<-subset(Heenanetal2004,Treat=="L/WBurntDirect_drill")
time<-LWBurntDirect_drill $Year
SOC<-LWBurntDirect_drill $C
time<-time-min(time)
plot(time, SOC,xlab="year",ylab="SOC (t/ha)")

####no monotonic variation, model unfitted


#####Heenanetal2004#####Continued
#######L/WBurntDirect_drill
LWBurntDirect_drill<-subset(Heenanetal2004,Treat=="L/WBurntDirect_drill")
time<-LWBurntDirect_drill $Year
SOC<-LWBurntDirect_drill $C
time<-time-min(time)
plot(time, SOC,xlab="year",ylab="SOC (t/ha)")

####no monotonic variation, model unfitted


#####Heenanetal2004#####Continued
#######L/WBurntThree_tillage_passes
LWBurntThree_tillage_passes<-subset(Heenanetal2004,Treat=="L/WBurntThree_tillage_passes")
time<-LWBurntThree_tillage_passes $Year
SOC<-LWBurntThree_tillage_passes $C
time<-time-min(time)
plot(time, SOC,xlab="year",ylab="SOC (t/ha)")


##trial for initial parameter estimates
curve(Eq.Model(x,16,-6,0.2),add=T,lty=1)

###model fitting
ModelSOCH2<- nls(SOC ~ a-h*exp(-c* time),start = list(a = 16, h = -6 , c = 0.2))


summary(ModelSOCH2)

model<-ModelSOCH2
L_thetaModel<-as.vector(logLik(model))
L_theta_null_Model<-as.vector(logLik(lm(SOC~1))) 

pseudoR2H2<-NagelkerkeRSquare(L_theta_null_Model, L_thetaModel,length(SOC))

timeNew<-c(0,seq(0:(max(time))))
NewPredict<-predict(model,list(time= timeNew))
lines(timeNew, NewPredict)


#####Heenanetal2004#####Continued
#######W/W(+N)BurntThree_tillage_passes
WWNBurntThree_tillage_passes<-subset(Heenanetal2004,Treat=="W/W(+N)BurntThree_tillage_passes")
time<-WWNBurntThree_tillage_passes $Year
SOC<-WWNBurntThree_tillage_passes $C
time<-time-min(time)
plot(time, SOC,xlab="year",ylab="SOC (t/ha)")


##trial for initial parameter estimates
curve(Eq.Model(x,16,-6,0.2),add=T,lty=1)

###model fitting
ModelSOCH3<- nls(SOC ~ a-h*exp(-c* time),start = list(a = 16, h = -6 , c = 0.2))


summary(ModelSOCH3)

model<-ModelSOCH3
L_thetaModel<-as.vector(logLik(model))
L_theta_null_Model<-as.vector(logLik(lm(SOC~1))) 

pseudoR2H3<-NagelkerkeRSquare(L_theta_null_Model, L_thetaModel,length(SOC))

timeNew<-c(0,seq(0:(max(time))))
NewPredict<-predict(model,list(time= timeNew))
lines(timeNew, NewPredict)


#####Heenanetal2004#####Continued
#######W/WBurntThree_tillage_passes
WWBurntThree_tillage_passes<-subset(Heenanetal2004,Treat=="W/WBurntThree_tillage_passes")
time<-WWBurntThree_tillage_passes $Year
SOC<-WWBurntThree_tillage_passes $C
time<-time-min(time)
plot(time, SOC,xlab="year",ylab="SOC (t/ha)")

##trial for initial parameter estimates
curve(Eq.Model(x,16,-6,0.2),add=T,lty=1)

###model fitting
ModelSOCH4<- nls(SOC ~ a-h*exp(-c* time),start = list(a = 16, h = -6 , c = 0.2))


summary(ModelSOCH4)

model<-ModelSOCH4
L_thetaModel<-as.vector(logLik(model))
L_theta_null_Model<-as.vector(logLik(lm(SOC~1))) 

pseudoR2H4<-NagelkerkeRSquare(L_theta_null_Model, L_thetaModel,length(SOC))

timeNew<-c(0,seq(0:(max(time))))
NewPredict<-predict(model,list(time= timeNew))
lines(timeNew, NewPredict)


#####Heenanetal2004#####Continued
#######S(grazed)/WRetainedThree_tillage_passes
SgrazedWRetainedThree_tillage_passes<-subset(Heenanetal2004,Treat=="S(grazed)/WRetainedThree_tillage_passes")
time<-SgrazedWRetainedThree_tillage_passes $Year
SOC<-SgrazedWRetainedThree_tillage_passes $C
time<-time-min(time)
plot(time, SOC,xlab="year",ylab="SOC (t/ha)")

####no monotonic variation, model unfitted


#####Heenanetal2004#####Continued
#######S(mulched)/WRetainedDirect_drill
SmulchedWRetainedDirect_drills<-subset(Heenanetal2004,Treat=="S(mulched)/WRetainedDirect_drill")
time<-SmulchedWRetainedDirect_drills $Year
SOC<-SmulchedWRetainedDirect_drills $C
time<-time-min(time)
plot(time, SOC,xlab="year",ylab="SOC (t/ha)")

####no monotonic variation, model unfitted


#####Heenanetal2004#####Continued
#######S(mulched)/WRetainedThree_tillage_passes
SmulchedWRetainedThree_tillage_passes<-subset(Heenanetal2004,Treat=="S(mulched)/WRetainedThree_tillage_passes")
time<-SmulchedWRetainedThree_tillage_passes $Year
SOC<-SmulchedWRetainedThree_tillage_passes $C
time<-time-min(time)
plot(time, SOC,xlab="year",ylab="SOC (t/ha)")

####no monotonic variation, model unfitted


#####Heenanetal2004#####END


#####Hendricsetal1998#####START
Hendricsetal1998 <-as.data.frame(subset(DataSet,Ref=="Hendricsetal1998"))

#######succession
succession <-subset(Hendricsetal1998,Treat=="succession")
time<-succession $Year
SOC<-succession $C
time<-time-min(time)
plot(time, SOC,xlab="year",ylab="SOC (t/ha)")

curve(Eq.Model(x,23,20,0.1),add=T,lty=1)

###model fitting
ModelSOCSucc<- nls(SOC ~ a-h*exp(-c* time),start = list(a = 23, h = 20 , c = 0.1))


summary(ModelSOCSucc)

model<-ModelSOCSucc
L_thetaModel<-as.vector(logLik(model))
L_theta_null_Model<-as.vector(logLik(lm(SOC~1))) 

pseudoR2succ<-NagelkerkeRSquare(L_theta_null_Model, L_thetaModel,length(SOC))

timeNew<-c(0,seq(0:(max(time))))
NewPredict<-predict(model,list(time= timeNew))
lines(timeNew, NewPredict)

#####Hendricsetal1998#####Continued
####cut
cut <-subset(Hendricsetal1998,Treat=="cut")
time<-cut $Year
SOC<-cut $C
time<-time-min(time)
plot(time, SOC,xlab="year",ylab="SOC (t/ha)")

curve(Eq.Model(x,8,-20,0.1),add=T,lty=1)

###model fitting
ModelSOCCut<- nls(SOC ~ a-h*exp(-c* time),start = list(a = 8, h = -20 , c = 0.1))


summary(ModelSOCCut)

model<-ModelSOCCut
L_thetaModel<-as.vector(logLik(model))
L_theta_null_Model<-as.vector(logLik(lm(SOC~1))) 

pseudoR2cut<-NagelkerkeRSquare(L_theta_null_Model, L_thetaModel,length(SOC))

timeNew<-c(0,seq(0:(max(time))))
NewPredict<-predict(model,list(time= timeNew))
lines(timeNew, NewPredict)

#####Hendricsetal1998#####End


######Hernanzetal2009####Start
Hernanzetal2009 <-as.data.frame(subset(DataSet,Ref=="Hernanzetal2009"))
CTH <-subset(Hernanzetal2009,Treat=="CT")
time<-CTH $Year
SOC<-CTH $C
time<-time-min(time)
plot(time, SOC,xlab="year",ylab="SOC (t/ha)")

curve(Eq.Model(x,41,7,0.1),add=T,lty=1)
ModelSOCCTH <- nls(SOC ~ a-h*exp(-c* time),start = list(a = 41, h = 7 , c = 0.1))


summary(ModelSOCCTH)

model<-ModelSOCCTH
L_thetaModel<-as.vector(logLik(model))
L_theta_null_Model<-as.vector(logLik(lm(SOC~1))) 

pseudoR2CTH<-NagelkerkeRSquare(L_theta_null_Model, L_thetaModel,length(SOC))

timeNew<-c(0,seq(0:(max(time))))
NewPredict<-predict(model,list(time= timeNew))
lines(timeNew, NewPredict)


######Hernanzetal2009####Continued
MTH <-subset(Hernanzetal2009,Treat=="MT")
time<-MTH $Year
SOC<-MTH $C
time<-time-min(time)
plot(time, SOC,xlab="year",ylab="SOC (t/ha)")

curve(Eq.Model(x,41,7,0.1),add=T,lty=1)
####no monotonic variation, model unfitted


######Hernanzetal2009####Continued
NTH <-subset(Hernanzetal2009,Treat=="NT")
time<-NTH $Year
SOC<-NTH $C
time<-time-min(time)
plot(time, SOC,xlab="year",ylab="SOC (t/ha)")

curve(Eq.Model(x,48,15,0.2),add=T,lty=1)
ModelSOCNTH <- nls(SOC ~ a-h*exp(-c* time),start = list(a = 48, h = 15 , c = 0.1))


summary(ModelSOCNTH)

model<-ModelSOCNTH
L_thetaModel<-as.vector(logLik(model))
L_theta_null_Model<-as.vector(logLik(lm(SOC~1))) 

pseudoR2NTH<-NagelkerkeRSquare(L_theta_null_Model, L_thetaModel,length(SOC))

timeNew<-c(0,seq(0:(max(time))))
NewPredict<-predict(model,list(time= timeNew))
lines(timeNew, NewPredict)

######Hernanzetal2009####END


####Johnstonetal2009#####Start
Johnstonetal2009<-as.data.frame(subset(DataSet,Ref=="Johnstonetal2009"))
####FYMann
FYMann<-subset(Johnstonetal2009,Treat=="FYM_annually")
time<-FYMann$Year
SOC<-FYMann$C
time<-time-min(time)
plot(time, SOC,xlab="year",ylab="SOC (t/ha)")

curve(Eq.Model(x,90,30,0.05),add=T,lty=1)
ModelSOCFYMann<- nls(SOC ~ a-h*exp(-c* time),start = list(a = 90, h = 30 , c = 0.05))


summary(ModelSOCFYMann)

model<-ModelSOCFYMann
L_thetaModel<-as.vector(logLik(model))
L_theta_null_Model<-as.vector(logLik(lm(SOC~1))) 

pseudoR2ModelSOCFYMann<-NagelkerkeRSquare(L_theta_null_Model, L_thetaModel,length(SOC))

timeNew<-c(0,seq(0:(max(time))))
NewPredict<-predict(model,list(time= timeNew))
lines(timeNew, NewPredict)

####Johnstonetal2009#####Continued
####FYMann
FY1852<-subset(Johnstonetal2009,Treat=="FYM_1852-1871")
time<-FY1852$Year
SOC<-FY1852$C
time<-time-min(time)
plot(time, SOC,xlab="year",ylab="SOC (t/ha)")

curve(Eq.Model(x,35,-30,0.05),add=T,lty=1)
ModelSOCFY1852<- nls(SOC ~ a-h*exp(-c* time),start = list(a = 35, h = -30 , c = 0.05))


summary(ModelSOCFY1852)

model<-ModelSOCFY1852
L_thetaModel<-as.vector(logLik(model))
L_theta_null_Model<-as.vector(logLik(lm(SOC~1))) 

pseudoR2ModelSOCModelSOCFY1852<-NagelkerkeRSquare(L_theta_null_Model, L_thetaModel,length(SOC))

timeNew<-c(0,seq(0:(max(time))))
NewPredict<-predict(model,list(time= timeNew))
lines(timeNew, NewPredict)


####Johnstonetal2009#####Continued
####Unmanured
Unmanured<-subset(Johnstonetal2009,Treat=="Unmanured")
time<-Unmanured$Year
SOC<-Unmanured$C
time<-time-min(time)
plot(time, SOC,xlab="year",ylab="SOC (t/ha)")

curve(Eq.Model(x,35,-30,0.05),add=T,lty=1)
ModelSOCUnmanured<- nls(SOC ~ a-h*exp(-c* time),start = list(a = 35, h = -30 , c = 0.05))

####no monotonic variation, model unfitted

####Johnstonetal2009#####Continued
####HighField_grass
HighField<-subset(Johnstonetal2009,Treat=="HighField_grass")
time<-HighField$Year
SOC<-HighField$C
time<-time-min(time)
plot(time, SOC,xlab="year",ylab="SOC (t/ha)")

curve(Eq.Model(x,75,10,0.05),add=T,lty=1)
ModelSOCHighField<- nls(SOC ~ a-h*exp(-c* time),start = list(a = 75, h = 10 , c = 0.05))


summary(ModelSOCHighField)

model<-ModelSOCHighField
L_thetaModel<-as.vector(logLik(model))
L_theta_null_Model<-as.vector(logLik(lm(SOC~1))) 

pseudoR2ModelSOCHighField<-NagelkerkeRSquare(L_theta_null_Model, L_thetaModel,length(SOC))

timeNew<-c(0,seq(0:(max(time))))
NewPredict<-predict(model,list(time= timeNew))
lines(timeNew, NewPredict)


####Johnstonetal2009#####Continued
####Foster_grass
Foster<-subset(Johnstonetal2009,Treat=="Foster_grass")
time<-Foster$Year
SOC<-Foster$C
time<-time-min(time)
plot(time, SOC,xlab="year",ylab="SOC (t/ha)")

curve(Eq.Model(x,68,20,0.05),add=T,lty=1)
ModelSOCHighField<- nls(SOC ~ a-h*exp(-c* time),start = list(a = 68, h = 20 , c = 0.05))


summary(ModelSOCHighField)

model<-ModelSOCHighField
L_thetaModel<-as.vector(logLik(model))
L_theta_null_Model<-as.vector(logLik(lm(SOC~1))) 

pseudoR2ModelSOCHighField<-NagelkerkeRSquare(L_theta_null_Model, L_thetaModel,length(SOC))

timeNew<-c(0,seq(0:(max(time))))
NewPredict<-predict(model,list(time= timeNew))
lines(timeNew, NewPredict)


####Johnstonetal2009#####Continued
####HighField_plough
HighFieldPlough<-subset(Johnstonetal2009,Treat=="HighField_plough")
time<-HighFieldPlough$Year
SOC<-HighFieldPlough$C
time<-time-min(time)
plot(time, SOC,xlab="year",ylab="SOC (t/ha)")

curve(Eq.Model(x,44,-10,0.08),add=T,lty=1)
ModelSOCHighFieldPlough<- nls(SOC ~ a-h*exp(-c* time),start = list(a = 68, h = 20 , c = 0.05))


summary(ModelSOCHighFieldPlough)

model<-ModelSOCHighFieldPlough
L_thetaModel<-as.vector(logLik(model))
L_theta_null_Model<-as.vector(logLik(lm(SOC~1))) 

pseudoR2ModelSOCHighFieldP<-NagelkerkeRSquare(L_theta_null_Model, L_thetaModel,length(SOC))

timeNew<-c(0,seq(0:(max(time))))
NewPredict<-predict(model,list(time= timeNew))
lines(timeNew, NewPredict)


####Johnstonetal2009#####Continued
####Foster_arab_crop
FosterArabCrop<-subset(Johnstonetal2009,Treat=="Foster_arab_crop")
time<-FosterArabCrop$Year
SOC<-FosterArabCrop$C
time<-time-min(time)
plot(time, SOC,xlab="year",ylab="SOC (t/ha)")

curve(Eq.Model(x,41,-5,0.1),add=T,lty=1)
####no monotonic variation, model unfitted


####Johnstonetal2009#####End


######Kattereretal2012#####Start
Kattereretal2012<-as.data.frame(subset(DataSet,Ref=="Kattereretal2012"))
####Compost
Compost<-subset(Kattereretal2012,Treat=="Compost")
time<-Compost$Year
SOC<-Compost$C
time<-time-min(time)
plot(time, SOC,xlab="year",ylab="SOC (t/ha)")

curve(Eq.Model(x,25,5,0.2),add=T,lty=1)
ModelSOCCompost<- nls(SOC ~ a-h*exp(-c* time),start = list(a = 25, h = 5 , c = 0.2))


summary(ModelSOCCompost)

model<-ModelSOCCompost
L_thetaModel<-as.vector(logLik(model))
L_theta_null_Model<-as.vector(logLik(lm(SOC~1))) 

pseudoR2ModelSOCCompost<-NagelkerkeRSquare(L_theta_null_Model, L_thetaModel,length(SOC))

timeNew<-c(0,seq(0:(max(time))))
NewPredict<-predict(model,list(time= timeNew))
lines(timeNew, NewPredict)


######Kattereretal2012#####Continued
Kattereretal2012<-as.data.frame(subset(DataSet,Ref=="Kattereretal2012"))
####SludgeMetals
SludgeMetals<-subset(Kattereretal2012,Treat=="Sludge_Metals")
time<-SludgeMetals$Year
SOC<-SludgeMetals$C
time<-time-min(time)
plot(time, SOC,xlab="year",ylab="SOC (t/ha)")

curve(Eq.Model(x,24,5,0.4),add=T,lty=1)
ModelSOCSludgeMetals<- nls(SOC ~ a-h*exp(-c* time),start = list(a = 24, h = 5 , c = 0.4))


summary(ModelSOCSludgeMetals)

model<-ModelSOCSludgeMetals
L_thetaModel<-as.vector(logLik(model))
L_theta_null_Model<-as.vector(logLik(lm(SOC~1))) 

pseudoR2ModelSOCSludgeMetals<-NagelkerkeRSquare(L_theta_null_Model, L_thetaModel,length(SOC))

timeNew<-c(0,seq(0:(max(time))))
NewPredict<-predict(model,list(time= timeNew))
lines(timeNew, NewPredict)

######Kattereretal2012#####Continued
Kattereretal2012<-as.data.frame(subset(DataSet,Ref=="Kattereretal2012"))
####FYM
FYMKatt<-subset(Kattereretal2012,Treat=="FYM")
time<-FYMKatt$Year
SOC<-FYMKatt$C
time<-time-min(time)
plot(time, SOC,xlab="year",ylab="SOC (t/ha)")

curve(Eq.Model(x,23,5,0.4),add=T,lty=1)
ModelSOCFYMKatt<- nls(SOC ~ a-h*exp(-c* time),start = list(a = 23, h = 5 , c = 0.4))


summary(ModelSOCFYMKatt)

model<-ModelSOCFYMKatt
L_thetaModel<-as.vector(logLik(model))
L_theta_null_Model<-as.vector(logLik(lm(SOC~1))) 

pseudoR2ModelSOCFYMKatt<-NagelkerkeRSquare(L_theta_null_Model, L_thetaModel,length(SOC))

timeNew<-c(0,seq(0:(max(time))))
NewPredict<-predict(model,list(time= timeNew))
lines(timeNew, NewPredict)


######Kattereretal2012#####Continued
Kattereretal2012<-as.data.frame(subset(DataSet,Ref=="Kattereretal2012"))
####Sludge
Sludge<-subset(Kattereretal2012,Treat=="Sludge")
time<-Sludge$Year
SOC<-Sludge$C
time<-time-min(time)
plot(time, SOC,xlab="year",ylab="SOC (t/ha)")
####no monotonic variation, model unfitted

######Kattereretal2012#####Continued
####Grass_hay
Grasshay<-subset(Kattereretal2012,Treat=="Grass_hay")
time<-Grasshay$Year
SOC<-Grasshay$C
time<-time-min(time)
plot(time, SOC,xlab="year",ylab="SOC (t/ha)")

####no monotonic variation, model unfitted


######Kattereretal2012#####Continued
####AmmoniumSulfate
AmmoniumSulfate<-subset(Kattereretal2012,Treat=="AmmoniumSulfate")
time<-AmmoniumSulfate$Year
SOC<-AmmoniumSulfate$C
time<-time-min(time)
plot(time, SOC,xlab="year",ylab="SOC (t/ha)")
####no monotonic variation, model unfitted


######Kattereretal2012#####Continued
#### CalciumNitrate
CalciumNitrate<-subset(Kattereretal2012,Treat=="CalciumNitrate")
time<- CalciumNitrate$Year
SOC<- CalciumNitrate$C
time<-time-min(time)
plot(time, SOC,xlab="year",ylab="SOC (t/ha)")
####no monotonic variation, model unfitted


######Kattereretal2012#####Continued
#### UnfertilizedControl
UnfertilizedControl<-subset(Kattereretal2012,Treat=="UnfertilizedControl")
time<- UnfertilizedControl$Year
SOC<- UnfertilizedControl$C
time<-time-min(time)
plot(time, SOC,xlab="year",ylab="SOC (t/ha)")
####no monotonic variation, model unfitted


######Kattereretal2012#####Continued
####  BareFallow
BareFallow<-subset(Kattereretal2012,Treat=="BareFallow")
time<-  BareFallow$Year
SOC<-  BareFallow$C
time<-time-min(time)
plot(time, SOC,xlab="year",ylab="SOC (t/ha)")
####no monotonic variation, model unfitted

######Kattereretal2012#####END


######Seremesicetal2011#####START
Seremesicetal2011<-as.data.frame(subset(DataSet,Ref=="Seremesicetal2011"))
####WWF
WWF<-subset(Seremesicetal2011,Treat=="WWF")
time<-WWF$Year
SOC<-WWF$C
time<-time-min(time)
plot(time, SOC,xlab="year",ylab="SOC (t/ha)")

curve(Eq.Model(x,16.5,-5,0.4),add=T,lty=1)
ModelSOCWWF<- nls(SOC ~ a-h*exp(-c* time),start = list(a = 16, h = -5 , c = 0.4))


summary(ModelSOCWWF)

model<-ModelSOCWWF
L_thetaModel<-as.vector(logLik(model))
L_theta_null_Model<-as.vector(logLik(lm(SOC~1))) 

pseudoR2ModelSOCWWF<-NagelkerkeRSquare(L_theta_null_Model, L_thetaModel,length(SOC))

timeNew<-c(0,seq(0:(max(time))))
NewPredict<-predict(model,list(time= timeNew))
lines(timeNew, NewPredict)


######Seremesicetal2011#####Continued
Seremesicetal2011<-as.data.frame(subset(DataSet,Ref=="Seremesicetal2011"))
####WMSF
WMSF<-subset(Seremesicetal2011,Treat=="WMSF")
time<-WMSF$Year
SOC<-WMSF$C
time<-time-min(time)
plot(time, SOC,xlab="year",ylab="SOC (t/ha)")

curve(Eq.Model(x,15,-5,0.4),add=T,lty=1)
ModelSOCWMSF<- nls(SOC ~ a-h*exp(-c* time),start = list(a = 15, h = -5 , c = 0.4))


summary(ModelSOCWMSF)

model<-ModelSOCWMSF
L_thetaModel<-as.vector(logLik(model))
L_theta_null_Model<-as.vector(logLik(lm(SOC~1))) 

pseudoR2ModelSOCWWF<-NagelkerkeRSquare(L_theta_null_Model, L_thetaModel,length(SOC))

timeNew<-c(0,seq(0:(max(time))))
NewPredict<-predict(model,list(time= timeNew))
lines(timeNew, NewPredict)


######Seremesicetal2011#####Continued
Seremesicetal2011<-as.data.frame(subset(DataSet,Ref=="Seremesicetal2011"))
####WMF
WMF<-subset(Seremesicetal2011,Treat=="WMF")
time<-WMF$Year
SOC<-WMF$C
time<-time-min(time)
plot(time, SOC,xlab="year",ylab="SOC (t/ha)")

curve(Eq.Model(x,14,-5,0.4),add=T,lty=1)
ModelSOCWMF<- nls(SOC ~ a-h*exp(-c* time),start = list(a = 14, h = -5 , c = 0.4))


summary(ModelSOCWMF)

model<-ModelSOCWMF
L_thetaModel<-as.vector(logLik(model))
L_theta_null_Model<-as.vector(logLik(lm(SOC~1))) 

pseudoR2ModelSOCWMF<-NagelkerkeRSquare(L_theta_null_Model, L_thetaModel,length(SOC))

timeNew<-c(0,seq(0:(max(time))))
NewPredict<-predict(model,list(time= timeNew))
lines(timeNew, NewPredict)


######Seremesicetal2011#####Continued
Seremesicetal2011<-as.data.frame(subset(DataSet,Ref=="Seremesicetal2011"))
####WMS
WMS<-subset(Seremesicetal2011,Treat=="WMS")
time<-WMS$Year
SOC<-WMS$C
time<-time-min(time)
plot(time, SOC,xlab="year",ylab="SOC (t/ha)")

curve(Eq.Model(x,13,-5,0.4),add=T,lty=1)
ModelSOCWMS<- nls(SOC ~ a-h*exp(-c* time),start = list(a = 14, h = -5 , c = 0.4))


summary(ModelSOCWMS)

model<-ModelSOCWMS
L_thetaModel<-as.vector(logLik(model))
L_theta_null_Model<-as.vector(logLik(lm(SOC~1))) 

pseudoR2ModelSOCWMS<-NagelkerkeRSquare(L_theta_null_Model, L_thetaModel,length(SOC))

timeNew<-c(0,seq(0:(max(time))))
NewPredict<-predict(model,list(time= timeNew))
lines(timeNew, NewPredict)


######Seremesicetal2011#####Continued
Seremesicetal2011<-as.data.frame(subset(DataSet,Ref=="Seremesicetal2011"))
####WMS
WMS<-subset(Seremesicetal2011,Treat=="WMS")
time<-WMS$Year
SOC<-WMS$C
time<-time-min(time)
plot(time, SOC,xlab="year",ylab="SOC (t/ha)")

curve(Eq.Model(x,13,-5,0.4),add=T,lty=1)
ModelSOCWMS<- nls(SOC ~ a-h*exp(-c* time),start = list(a = 14, h = -5 , c = 0.4))


summary(ModelSOCWMS)

model<-ModelSOCWMS
L_thetaModel<-as.vector(logLik(model))
L_theta_null_Model<-as.vector(logLik(lm(SOC~1))) 

pseudoR2ModelSOCWMS<-NagelkerkeRSquare(L_theta_null_Model, L_thetaModel,length(SOC))

timeNew<-c(0,seq(0:(max(time))))
NewPredict<-predict(model,list(time= timeNew))
lines(timeNew, NewPredict)


######Seremesicetal2011#####Continued
Seremesicetal2011<-as.data.frame(subset(DataSet,Ref=="Seremesicetal2011"))
####WM
WM<-subset(Seremesicetal2011,Treat=="WM")
time<-WM$Year
SOC<-WM$C
time<-time-min(time)
plot(time, SOC,xlab="year",ylab="SOC (t/ha)")

curve(Eq.Model(x,12,-5,0.4),add=T,lty=1)
ModelSOCWM<- nls(SOC ~ a-h*exp(-c* time),start = list(a = 12, h = -5 , c = 0.4))


summary(ModelSOCWM)

model<-ModelSOCWM
L_thetaModel<-as.vector(logLik(model))
L_theta_null_Model<-as.vector(logLik(lm(SOC~1))) 

pseudoR2ModelSOCWM<-NagelkerkeRSquare(L_theta_null_Model, L_thetaModel,length(SOC))

timeNew<-c(0,seq(0:(max(time))))
NewPredict<-predict(model,list(time= timeNew))
lines(timeNew, NewPredict)


######Seremesicetal2011#####END


######Zanattaetal2007#####START
Zanattaetal2007<-as.data.frame(subset(DataSet,Ref=="Zanattaetal2007"))
####CTOM 
CTOM <-subset(Zanattaetal2007,Treat=="CTOM")
time<-CTOM $Year
SOC<-CTOM $C
time<-time-min(time)
plot(time, SOC,xlab="year",ylab="SOC (t/ha)")

curve(Eq.Model(x,30,-5,0.4),add=T,lty=1)
ModelSOCCTOM <- nls(SOC ~ a-h*exp(-c* time),start = list(a = 30, h = -5 , c = 0.4))


summary(ModelSOCCTOM )

model<-ModelSOCCTOM 
L_thetaModel<-as.vector(logLik(model))
L_theta_null_Model<-as.vector(logLik(lm(SOC~1))) 

pseudoR2ModelSOCCTOM <-NagelkerkeRSquare(L_theta_null_Model, L_thetaModel,length(SOC))

timeNew<-c(0,seq(0:(max(time))))
NewPredict<-predict(model,list(time= timeNew))
lines(timeNew, NewPredict)


######Zanattaetal2007#####Continued
####CTVM
CTVM<-subset(Zanattaetal2007,Treat=="CTVM")
time<-CTVM$Year
SOC<-CTVM$C
time<-time-min(time)
plot(time, SOC,xlab="year",ylab="SOC (t/ha)")
####no monotonic variation, model unfitted


######Zanattaetal2007#####Continued
####CTOVMC
CTOVMC<-subset(Zanattaetal2007,Treat=="CTOVMC")
time<-CTOVMC$Year
SOC<-CTOVMC$C
time<-time-min(time)
plot(time, SOC,xlab="year",ylab="SOC (t/ha)")
####no monotonic variation, model unfitted


######Zanattaetal2007#####Continued
####NTOM
NTOM<-subset(Zanattaetal2007,Treat=="NTOM")
time<-NTOM$Year
SOC<-NTOM$C
time<-time-min(time)
plot(time, SOC,xlab="year",ylab="SOC (t/ha)")
####no monotonic variation, model unfitted


######Zanattaetal2007#####Continued
####NTVM
NTVM<-subset(Zanattaetal2007,Treat=="NTVM")
time<-NTVM$Year
SOC<-NTVM$C
time<-time-min(time)
plot(time, SOC,xlab="year",ylab="SOC (t/ha)")


curve(Eq.Model(x,36,10,0.4),add=T,lty=1)
ModelSOCNTVM <- nls(SOC ~ a-h*exp(-c* time),start = list(a = 36, h = 10 , c = 0.4))


summary(ModelSOCNTVM )

model<-ModelSOCNTVM 
L_thetaModel<-as.vector(logLik(model))
L_theta_null_Model<-as.vector(logLik(lm(SOC~1))) 

pseudoR2ModelSOCNTVM  <-NagelkerkeRSquare(L_theta_null_Model, L_thetaModel,length(SOC))

timeNew<-c(0,seq(0:(max(time))))
NewPredict<-predict(model,list(time= timeNew))
lines(timeNew, NewPredict)


######Zanattaetal2007#####Continued
####NTOVMC
NTOVMC<-subset(Zanattaetal2007,Treat=="NTOVMC")
time<-NTOVMC$Year
SOC<-NTOVMC$C
time<-time-min(time)
plot(time, SOC,xlab="year",ylab="SOC (t/ha)")


curve(Eq.Model(x,38,10,0.4),add=T,lty=1)
ModelSOCNTOVMC <- nls(SOC ~ a-h*exp(-c* time),start = list(a = 38, h = 10 , c = 0.4))


summary(ModelSOCNTOVMC )

model<-ModelSOCNTOVMC 
L_thetaModel<-as.vector(logLik(model))
L_theta_null_Model<-as.vector(logLik(lm(SOC~1))) 

pseudoR2ModelSOCNTOVMC   <-NagelkerkeRSquare(L_theta_null_Model, L_thetaModel,length(SOC))

timeNew<-c(0,seq(0:(max(time))))
NewPredict<-predict(model,list(time= timeNew))
lines(timeNew, NewPredict)
